# Supplementary material for: Genetic Susceptibility to Acute Viral Bronchiolitis
Source: J Infect Dis. 2024 Sep 20;232(2):e193–202. doi: 10.1093/infdis/jiae467 (PMC12349955; doi:10.1093/infdis/jiae467)
Supplement: jiae467_Supplementary_Data [file jiae467_supplementary_data.zip]

Archive with 2 entries (2 files):
- Pasanen_JID-79979_revision2_Supplement.docx
- Pasanen_JID-79979_revision2_Supplementary_tables.xlsx
