# Supplementary material for: Genetic Susceptibility to Acute Viral Bronchiolitis
Source: J Infect Dis. 2024 Sep 20;232(2):e193–202. doi: 10.1093/infdis/jiae467 (PMC12349955; doi:10.1093/infdis/jiae467)
Supplement: jiae467_Supplementary_Data [file jiae467_supplementary_data.zip › Pasanen_JID-79979_revision2_Supplementary_tables.xlsx]

## Sheet: S1
Supplementary Table S1. Occurrence of asthma among cases with overall bronchiolitis, non-RSV bronchiolitis, and RSV bronchiolitis, presented by age during bronchiolitis. Asthma after bronchiolitis or after no history of LRI (A). Differences in asthma prevalence after bronchiolitis compared to controls (B) and after non-RSV bronchiolitis, compared to RSV bronchiolitis (C). Odds ratios calculated b…
A	Asthma, N (%)
Age	Bronchiolitis	Non-RSV bronchiolitis	RSV bronchiolitis	Controls
0-2 years	565 (38.6%)	269 (55.6%)	96 (36.5%)	35575 (10.0%)
1-2 years	255 (43.4%)	134 (61.2%)	19 (47.5%)
0-1 years	310 (35.3%)	135 (50.9%)	77 (34.5%)
0-6 months	142 (31.8%)	55 (42.6%)	48 (28.1%)
B	Odds ratio (95% CI)
Age	Bronchiolitis	Non-RSV bronchiolitis	RSV bronchiolitis
0-2 years	5.66 (5.08-6.30)	11.28 (9.39-13.57)	5.18 (3.99-6.70)
1-2 years	6.93 (5.86-8.18)	14.22 (10.75-18.89)	8.16 (4.15-15.95)
0-1 years	4.92 (4.27-5.67)	9.37 (7.30-12.01)	4.76 (3.56-6.31)
0-6 months	4.20 (3.41-5.14)	6.70 (4.64-9.63)	3.52 (2.47-4.95)
C	Odds ratio (95% CI)
Age	non-RSV vs RSV bronchiolitis
0-2 years	2.17 (1.58-3.00)
1-2 years	1.74 (0.84-3.64)
0-1 years	1.97 (1.34-2.89)
0-6 months	1.90 (1.14-3.18)

## Sheet: S2
Supplementary Table S2. Age- and virus-stratified association tests of the index variants in CDHR3 (A) and GSDMB (B) loci.
A) CDHR3 rs6967330-A	OR (95% CI)
	Bronchiolitis	non-RSV bronchiolitis	RSV bronchiolitis
0-6 months	1.198 (1.027-1.397)*	1.066 (0.802-1.419)NS	1.046 (0.813-1.345)NS
0-1 years	1.168 (1.051-1.299)*	1.153 (0.943-1.411)NS	1.051 (0.842-1.313)NS
1-2 years	1.372 (1.214-1.551)*	1.332 (1.084-1.635)*	1.422 (0.867-1.635)NS
0-2 years	1.256 (1.158-1.363)**	1.226 (1.060-1.418)*	1.118 (0.910-1.374)NS
B) GSDMB rs9303281-A	OR (95% CI)
	Bronchiolitis	non-RSV bronchiolitis	RSV bronchiolitis
0-6 months	1.110 (0.969-1.271)NS	1.328 (1.055-1.671)*	0.941 (0.756-1.170)NS
0-1 years	1.195 (1.087-1.314)*	1.255 (1.050-1.501)*	1.042 (0.859-1.265)NS
1-2 years	1.354 (1.210-1.516)*	1.464 (1.218-1.759)*	1.527 (0.976-2.389)NS
0-2 years	1.261 (1.171-1.357)**	1.354 (1.187-1.544)*	1.113 (0.930-1.333)NS
* p<0.05
** p<5e-08
NS = not significant

## Sheet: S3
Supplementary Table S3. Colocalization analysis
Iteration	Trait1	Trait2*	PP	RegP	Candidate_variant	P_variant	Tissue_name	EA	qtl_Pval	qtl_beta	qtl_se	Molecular_target_id	Molecular_target_gene	rsid	gwas_Pval	gwas_beta	gwas_se
1	Bronchiolitis	QTD000073	0.89	1	chr17_39895095_A_G	0.6643	Bcell	G	3.74075e-60	-0.824446	0.0374616	ENSG00000172057	ORMDL3	rs8067378	9.94672e-10	-0.22971	0.0375941
1	Bronchiolitis	QTD000080	0.8894	1	chr17_39895095_A_G	0.6151	Bcell	G	4.38281e-97	-1.2033	0.0360526	ENSG00000172057	ORMDL3	rs8067378	9.94672e-10	-0.22971	0.0375941
2	Bronchiolitis	QTD000080	0.8861	1	chr17_39863805_D_I	0.6265	Bcell	AC	1.06773e-96	-1.21276	0.0364872	ENSG00000172057	ORMDL3	rs35564481	1.12347e-09	-0.229042	0.0376046
1	Bronchiolitis	QTD000474	0.8813	1	chr17_39872867_C_G	1	Bcell	G	8.46667e-35	-1.06068	0.0480395	ENSG00000172057	ORMDL3	rs12936231	1.14588e-09	-0.22887	0.0375959
2	Bronchiolitis	QTD000474	0.8804	1	chr17_39883308_D_I	0.9795	Bcell	T	5.58261e-33	-1.04383	0.0504083	ENSG00000172057	ORMDL3	rs148094956	1.15633e-09	-0.228822	0.0375969
2	Bronchiolitis	QTD000073	0.8804	1	chr17_39883308_D_I	0.9978	Bcell	T	6.80414e-59	-0.827057	0.0382553	ENSG00000172057	ORMDL3	rs148094956	1.15633e-09	-0.228822	0.0375969
1	Bronchiolitis	QTD000356	0.8851	1	chr17_39895095_A_G	0.6049	Blood	G	2.27727e-41	-0.368798	0.0254907	ENSG00000073605	GSDMB	rs8067378	9.94672e-10	-0.22971	0.0375941
2	Bronchiolitis	QTD000373	0.8835	1	chr17_39863805_D_I	1	Blood	AC	8.71589e-93	-0.668044	0.0255407	ENSG00000172057	ORMDL3	rs35564481	1.12347e-09	-0.229042	0.0376046
1	Bronchiolitis	QTD000373	0.8767	1	chr17_39886524_A_T	0.7909	Blood	A	3.08269e-95	-0.669348	0.025073	ENSG00000172057	ORMDL3	rs9908132	1.15944e-09	-0.228802	0.0375963
2	Bronchiolitis	QTD000066	0.9122	1	chr17_39917588_D_I	0.9926	CD8	C	8.16036e-40	0.832645	0.0528338	ENSG00000172057	ORMDL3	rs200019676	7.94383e-10	0.231442	0.0376571
1	Bronchiolitis	QTD000066	0.8929	1	chr17_39917586_D_I	0.1029	CD8	C	6.62471e-40	0.829102	0.0525234	ENSG00000172057	ORMDL3	rs57377955	7.94383e-10	0.231442	0.0376571
1	Bronchiolitis	QTD000372	0.8701	1	chr17_39863805_D_I	0.0661	CD8	AC	2.7798e-31	-0.562516	0.042022	ENSG00000073605	GSDMB	rs35564481	1.12347e-09	-0.229042	0.0376046
2	Bronchiolitis	QTD000372	0.8579	1	chr17_39863805_D_I	0.4731	CD8	AC	1.43102e-25	-0.568847	0.0486304	ENSG00000073605	GSDMB	rs35564481	1.12347e-09	-0.229042	0.0376046
2	Bronchiolitis	QTD000110	0.883	1	chr17_39863805_D_I	0.9996	LCL	AC	8.68125e-60	-0.691076	0.0359922	ENSG00000172057	ORMDL3	rs35564481	1.12347e-09	-0.229042	0.0376046
1	Bronchiolitis	QTD000110	0.8813	1	chr17_39872867_C_G	1	LCL	G	1.53628e-65	-0.702217	0.0342939	ENSG00000172057	ORMDL3	rs12936231	1.14588e-09	-0.22887	0.0375959
1	Bronchiolitis	QTD000115	0.9134	1	chr17_39918265_C_T	0.4941	NK	T	1.41834e-57	0.907074	0.0419179	ENSG00000172057	ORMDL3	rs7219923	7.60396e-10	0.231754	0.0376653
2	Bronchiolitis	QTD000115	0.8926	1	chr17_39919945_D_I	1	NK	T	9.58933e-57	0.92919	0.0434733	ENSG00000172057	ORMDL3	rs71971950	1.0117e-09	0.230278	0.0377037
1	Bronchiolitis	QTD000509	0.7809	1	chr17_39926554_C_T	1	NK	C	5.17621e-32	1.15744	0.0574028	ENSG00000172057	ORMDL3	rs12603332	2.52133e-09	0.224304	0.0376345
1	Bronchiolitis	QTD000326	0.8883	1	chr17_39895095_A_G	0.5324	Spleen	G	3.80497e-43	-0.671531	0.0382882	ENSG00000073605	GSDMB	rs8067378	9.94672e-10	-0.22971	0.0375941
2	Bronchiolitis	QTD000449	0.8835	1	chr17_39872867_C_G	0.3495	Th1	G	7.78121e-15	-0.914246	0.0918632	ENSG00000073605	GSDMB	rs12936231	1.14588e-09	-0.22887	0.0375959
1	Bronchiolitis	QTD000449	0.8476	1	chr17_39893336_C_T	0.0905	Th1	T	9.13566e-15	-0.897152	0.0905053	ENSG00000073605	GSDMB	rs7359623	1.05174e-09	-0.229443	0.0376053
2	Bronchiolitis	QTD000459	0.8644	1	chr17_39917588_D_I	0.7731	Th1-17	C	1.68095e-13	0.906974	0.10051	ENSG00000172057	ORMDL3	rs200019676	7.94383e-10	0.231442	0.0376571
2	Bronchiolitis	QTD000444	0.9016	1	chr17_39917588_D_I	0.6402	Th17	C	3.86742e-14	0.904629	0.096896	ENSG00000172057	ORMDL3	rs200019676	7.94383e-10	0.231442	0.0376571
2	Bronchiolitis	QTD000454	0.9125	1	chr17_39917588_D_I	0.9992	Th2	C	2.17146e-13	0.836408	0.0935714	ENSG00000172057	ORMDL3	rs200019676	7.94383e-10	0.231442	0.0376571
2	Bronchiolitis	QTD000439	0.8845	1	chr17_39883308_D_I	0.7071	Thf	T	3.91437e-15	-0.925972	0.0938512	ENSG00000073605	GSDMB	rs148094956	1.15633e-09	-0.228822	0.0375969
2	Bronchiolitis	QTD000464	0.8801	1	chr17_39883308_D_I	0.8352	Treg	T	1.04192e-14	-0.843717	0.0875292	ENSG00000073605	GSDMB	rs148094956	1.15633e-09	-0.228822	0.0375969
PP, posterior probability; RegP, regional probability; P_variant, posterior by variant; EA, effect allele
*eQTL-Cataloque dataset id (https://github.com/eQTL-Catalogue/eQTL-Catalogue-resources/blob/master/data_tables/dataset_metadata.tsv)

## Sheet: S4
Supplementary Table S4. Suggestively associated loci in bronchiolitis, non-RSV bronchiolitis, and RSV-bronchiolitis GWAS. Associations with a minor allele frequency of 1% shown. Genes corresponding to the respective annotations from the FinnGen's GWAS pipeline.
	CHR	BP (b38)	ref	alt	P	beta	sebeta	af_alt	Rsid	Gene	Most severe annotation
Bronchiolitis	4	151313786	A	G	8.88e-08	-0.201	0.038	0.560	rs12646254	SH3D19	intron_variant
	6	32658495	C	A	4.58e-07	0.204	0.040	0.277	rs9273363	HLA-DQB1-AS1	upstream_gene_variant
non-RSV bronchiolitis	8	50143166	G	A	5.43e-07	0.463	0.092	0.128	rs17760503	SNTG1	intron_variant
	8	105875545	G	A	2.73e-07	0.660	0.128	0.050	rs111671366	ZFPM2-AS1	intron_variant
	17	39827239	T	C	5.54e-07	-0.334	0.067	0.568	rs12944882	IKZF3*	intron_variant
RSV bronchiolitis	1	244774477	C	T	3.40e-07	1.445	0.283	0.011	rs142164245	NA	intergenic variant
	8	17086129	T	C	7.06e-07	1.305	0.263	0.013	rs181987914	MICU3	intron variant
*GSDMB locus

## Sheet: S5
Supplementary Table S5. Bronchiolitis GWAS lead variant associations in CDHR3 and GSDMB locus across the phenotypes in FinnGen DF10. Associations with p<0.05 shown.
locus	phenotype	category	beta	pval	maf	n_case
rs6967330 (CDHR3)	Diseases of middle ear and mastoid	VIII Diseases of the ear and mastoid process (H8_)	0.0792748	1.0447202192208e-14	0.269114	27527
rs6967330 (CDHR3)	Acute sinusitis	X Diseases of the respiratory system (J10_)	0.0804448	2.10039028082143e-13	0.268752	22847
rs6967330 (CDHR3)	Childhood asthma (age<16) (more control exclusions)	Asthma and related endpoints	0.129614	1.49265692446434e-09	0.268265	6603
rs6967330 (CDHR3)	Suppurative and unspecified otitis media	VIII Diseases of the ear and mastoid process (H8_)	0.0791494	2.05135110654412e-09	0.268769	16008
rs6967330 (CDHR3)	Chronic sinusitis	X Diseases of the respiratory system (J10_)	0.071498	5.77949643259922e-09	0.268471	17987
rs6967330 (CDHR3)	Nonsuppurative otitis media	VIII Diseases of the ear and mastoid process (H8_)	0.0990962	6.27061302184689e-09	0.26857	9370
rs6967330 (CDHR3)	Acute suppurative otitis media	VIII Diseases of the ear and mastoid process (H8_)	0.0794553	5.60970469744175e-07	0.268576	10987
rs6967330 (CDHR3)	Acute upper respiratory infections	X Diseases of the respiratory system (J10_)	0.031048	2.3399145610551e-06	0.269114	77149
rs6967330 (CDHR3)	COPD/asthma/ILD related infections	Interstitial lung disease endpoints	0.0257057	2.7193806314516e-06	0.269114	129432
rs6967330 (CDHR3)	Other diseases of upper respiratory tract	X Diseases of the respiratory system (J10_)	0.0254794	1.40174817712034e-05	0.269114	103724
rs6967330 (CDHR3)	Asthma-related acute respiratory infections	Asthma and related endpoints	0.0523375	2.10853104625431e-05	0.268896	17810
rs6967330 (CDHR3)	Eustachian salpingitis and obstruction	VIII Diseases of the ear and mastoid process (H8_)	0.123486	6.04532981996972e-05	0.268325	2691
rs6967330 (CDHR3)	Chronic diseases of tonsils and adenoids	X Diseases of the respiratory system (J10_)	0.0320593	8.53748591109818e-05	0.268449	48057
rs6967330 (CDHR3)	Non-allergic asthma (mode) (more control exclusions)	Asthma and related endpoints	0.0701331	0.000140255532052679	0.268169	7803
rs6967330 (CDHR3)	Suppurative otitis media, unspecified	VIII Diseases of the ear and mastoid process (H8_)	0.20905	0.000145291430589366	0.268277	783
rs6967330 (CDHR3)	Chronic lower respiratory diseases	X Diseases of the respiratory system (J10_)	0.0250219	0.000156776151754729	0.269114	73878
rs6967330 (CDHR3)	Right bundle-branch block	IX Diseases of the circulatory system (I9_)	0.166924	0.000637690577631742	0.269564	1046
rs6967330 (CDHR3)	Ectopic pregnancy	XV Pregnancy, childbirth and the puerperium (O15_)	-0.0717079	0.000680706660406065	0.268122	6173
rs6967330 (CDHR3)	Asthma-related infections	Asthma and related endpoints	0.0360738	0.000706171197364027	0.268918	24276
rs6967330 (CDHR3)	Chronic suppurative otitis media	VIII Diseases of the ear and mastoid process (H8_)	0.113363	0.000706887008390021	0.268301	2262
rs6967330 (CDHR3)	Sensorineural hearing loss	VIII Diseases of the ear and mastoid process (H8_)	0.0317214	0.000717348178701943	0.269057	35488
rs6967330 (CDHR3)	Cardiomyopathy, Hypertrophic obstructive	IX Diseases of the circulatory system (I9_)	0.221216	0.000757007182299965	0.269548	553
rs6967330 (CDHR3)	Crossbite	XI Diseases of the digestive system (K11_)	0.121109	0.000803988802160537	0.269114	1952
rs6967330 (CDHR3)	Other disorders of ear	VIII Diseases of the ear and mastoid process (H8_)	0.0266473	0.000848730872730584	0.269114	49828
rs6967330 (CDHR3)	Cholesteatoma of middle ear	VIII Diseases of the ear and mastoid process (H8_)	0.133273	0.000908615204718141	0.268284	1548
rs6967330 (CDHR3)	Tonsillectomy and adenotomy	X Diseases of the respiratory system (J10_)	0.0328809	0.00106037626961093	0.269114	30788
rs6967330 (CDHR3)	Influenza and pneumonia	X Diseases of the respiratory system (J10_)	0.0221716	0.00138270648588014	0.269114	68171
rs6967330 (CDHR3)	Depression medications	Comorbidities of Neurological endpoints	0.0246298	0.00170168824958972	0.270702	120446
rs6967330 (CDHR3)	Asthma (more control exclusions)	X Diseases of the respiratory system (J10_)	0.0260686	0.00172012496886981	0.268972	46684
rs6967330 (CDHR3)	Asthma/COPD (KELA code 203)	X Diseases of the respiratory system (J10_)	0.0245754	0.00190059682750218	0.268935	48084
rs6967330 (CDHR3)	Sixth [abducent] nerve palsy	VII Diseases of the eye and adnexa (H7_)	-0.168255	0.00213162104854034	0.268967	895
rs6967330 (CDHR3)	Other malignant neoplasms of skin (=non-melanoma skin cancer) (controls excluding all cancers)	II Neoplasms, from cancer register (ICD-O-3)	0.0393145	0.00222494868960073	0.269749	19077
rs6967330 (CDHR3)	Unspecified acute lower respiratory infection	X Diseases of the respiratory system (J10_)	0.0686081	0.00223218404706009	0.268997	5109
rs6967330 (CDHR3)	Hypertrophic cardiomyopathy	IX Diseases of the circulatory system (I9_)	0.143643	0.00225221579554443	0.269114	1125
rs6967330 (CDHR3)	Perforation of tympanic membrane	VIII Diseases of the ear and mastoid process (H8_)	0.0877453	0.00231963685331292	0.268316	3085
rs6967330 (CDHR3)	Fracture of shoulder and upper arm	XIX Injury, poisoning and certain other consequences of external causes (ST19_)	0.0436095	0.00244461234181474	0.269124	12920
rs6967330 (CDHR3)	Mixed conductive and sensorineural hearing loss	VIII Diseases of the ear and mastoid process (H8_)	0.0768748	0.00297296639380789	0.268896	3894
rs6967330 (CDHR3)	Drug-induced osteoporosis	XIII Diseases of the musculoskeletal system and connective tissue (M13_)	0.254915	0.00308439506793493	0.269114	307
rs6967330 (CDHR3)	Basal cell carcinoma (controls excluding all cancers)	II Neoplasms, from cancer register (ICD-O-3)	0.0366475	0.00326136945940879	0.269769	20506
rs6967330 (CDHR3)	Benign neoplasm: Female genital organ, unspecified	II Neoplasms from hospital discharges (CD2_)	0.43051	0.00340032164503376	0.269452	85
rs6967330 (CDHR3)	Otitis media, unspecified	VIII Diseases of the ear and mastoid process (H8_)	0.0753286	0.00360969077864645	0.268338	3939
rs6967330 (CDHR3)	Enteritis due to Yersinia enterocolitica	I Certain infectious and parasitic diseases (AB1_)	-0.381798	0.00397740669105028	0.269194	140
rs6967330 (CDHR3)	Bronchitis, not specified as acute or chronic	X Diseases of the respiratory system (J10_)	0.0831148	0.00411055061281175	0.268039	3058
rs6967330 (CDHR3)	Basal cell carcinoma, including avohilmo (controls excluding all cancers)	II Neoplasms, from cancer register (ICD-O-3)	0.0352307	0.00418176862627859	0.269763	21089
rs6967330 (CDHR3)	Other acute lower respiratory infections	X Diseases of the respiratory system (J10_)	0.0313505	0.00428390666367461	0.269114	22874
rs6967330 (CDHR3)	Asthma-related pneumonia	Asthma and related endpoints	0.0404686	0.00453273156223283	0.268645	13185
rs6967330 (CDHR3)	Paraplegia, diplegia of upper limbs	VI Diseases of the nervous system (G6_)	-0.180651	0.00458247389928456	0.26915	661
rs6967330 (CDHR3)	Other specified disorders of muscle	XIII Diseases of the musculoskeletal system and connective tissue (M13_)	-0.153766	0.00503303557347938	0.269002	882
rs6967330 (CDHR3)	Functional dyspepsia	XI Diseases of the digestive system (K11_)	-0.0469773	0.00522696990987942	0.269453	9680
rs6967330 (CDHR3)	Complications specific to multiple gestation	XV Pregnancy, childbirth and the puerperium (O15_)	0.360788	0.0053561163185851	0.268754	117
rs6967330 (CDHR3)	Other adrenocortical overactivity	IV Endocrine, nutritional and metabolic diseases (E4_)	-0.338891	0.00644317608047901	0.269115	165
rs6967330 (CDHR3)	Biological medication for rheuma	Drug purchase endpoints	-0.0620807	0.00659219430936597	0.269114	5117
rs6967330 (CDHR3)	Other neurological diseases	VI Diseases of the nervous system (G6_)	-0.0267798	0.00663070947979822	0.269114	29983
rs6967330 (CDHR3)	Phobic anxiety disorders	V Mental and behavioural disorders (F5_)	0.0624301	0.00747119376570981	0.268778	4847
rs6967330 (CDHR3)	Adhesive middle ear disease	VIII Diseases of the ear and mastoid process (H8_)	0.183334	0.00805155937653332	0.268235	496
rs6967330 (CDHR3)	Vasomotor rhinitis (mode)	Comorbidities of Asthma	-0.090488	0.00861033403325174	0.269018	2221
rs6967330 (CDHR3)	Trigger finger	XIII Diseases of the musculoskeletal system and connective tissue (M13_)	-0.0628436	0.00866602624583498	0.268919	4712
rs6967330 (CDHR3)	All pneumoniae	X Diseases of the respiratory system (J10_)	0.0187204	0.00891846269403792	0.269114	63377
rs6967330 (CDHR3)	Female infertility, cervigal, vaginal, other or unspecified origin	XIV Diseases of the genitourinary system (N14_)	0.0395315	0.00895612198159531	0.270571	12713
rs6967330 (CDHR3)	Tinnitus	VIII Diseases of the ear and mastoid process (H8_)	0.0475722	0.00927256742580594	0.268972	7914
rs6967330 (CDHR3)	Asthma (only as main-diagnosis) (more control exclusions)	X Diseases of the respiratory system (J10_)	0.0235486	0.00937864289927653	0.268719	37760
rs6967330 (CDHR3)	Keratoconus	VII Diseases of the eye and adnexa (H7_)	-0.158541	0.00964406213949528	0.26908	700
rs6967330 (CDHR3)	Acute bronchiolitis	X Diseases of the respiratory system (J10_)	0.0906733	0.0101339790001223	0.26887	2197
rs6967330 (CDHR3)	Other disorders of prostate	XIV Diseases of the genitourinary system (N14_)	0.128508	0.0108495068911886	0.26901	1072
rs6967330 (CDHR3)	Covid-19 suspected case	XXII Codes for special purposes (U22_)	0.0631236	0.011145511389316	0.269074	4258
rs6967330 (CDHR3)	Heart failure and hypertrophic cardiomyopathy	Cardiometabolic endpoints	0.193395	0.0113255682093476	0.269069	454
rs6967330 (CDHR3)	Impaction of intestines	XI Diseases of the digestive system (K11_)	-0.284165	0.0114258889823835	0.269455	205
rs6967330 (CDHR3)	Malignant neoplasm of skin (controls excluding all cancers)	II Neoplasms, from cancer register (ICD-O-3)	0.0301692	0.0119203772513378	0.269681	22271
rs6967330 (CDHR3)	Food allergy	Comorbidities of Asthma	-0.440578	0.0123728571831378	0.269053	84
rs6967330 (CDHR3)	Fibrosis of liver	Gastrointestinal endpoints	-0.31746	0.0130001989909523	0.269068	157
rs6967330 (CDHR3)	Corneal pigmentations and deposits	VII Diseases of the eye and adnexa (H7_)	-0.383832	0.0130025939366804	0.269107	108
rs6967330 (CDHR3)	Disorders of synovium and tendon	XIII Diseases of the musculoskeletal system and connective tissue (M13_)	-0.027804	0.0130241683122573	0.268813	22638
rs6967330 (CDHR3)	Acromegaly and pituitary gigantism	IV Endocrine, nutritional and metabolic diseases (E4_)	-0.288251	0.0135222823526174	0.269115	195
rs6967330 (CDHR3)	Erythema in diseases classified elsewhere	XII Diseases of the skin and subcutaneous tissue (L12_)	-0.509586	0.0137533976542528	0.269193	60
rs6967330 (CDHR3)	Bronchitis	Asthma and related endpoints	0.017503	0.0141856748121662	0.269114	61251
rs6967330 (CDHR3)	Calcification and ossification of muscle	XIII Diseases of the musculoskeletal system and connective tissue (M13_)	-0.489921	0.0142531219176029	0.26906	64
rs6967330 (CDHR3)	Falls/tendency to fall	Miscellaneous, not yet classified endpoints	-0.0143298	0.0146919688878728	0.269114	102835
rs6967330 (CDHR3)	Conductive hearing loss, unspecified	VIII Diseases of the ear and mastoid process (H8_)	0.0775829	0.0149039024731727	0.268847	2613
rs6967330 (CDHR3)	Alkalosis	IV Endocrine, nutritional and metabolic diseases (E4_)	-0.483953	0.0150424993015975	0.269149	65
rs6967330 (CDHR3)	Cerebral palsy and other paralytic syndromes	VI Diseases of the nervous system (G6_)	-0.063344	0.0156055830768182	0.269114	3830
rs6967330 (CDHR3)	Hypertensive Renal Disease	IX Diseases of the circulatory system (I9_)	0.119285	0.016215860514906	0.268883	1115
rs6967330 (CDHR3)	Acquired atrophy of ovary and fallopian tube	XIV Diseases of the genitourinary system (N14_)	0.362205	0.0166847613839342	0.269804	81
rs6967330 (CDHR3)	Loose body in joint	XIII Diseases of the musculoskeletal system and connective tissue (M13_)	-0.142974	0.0167868805445466	0.268567	734
rs6967330 (CDHR3)	Exfoliative dermatitis	XII Diseases of the skin and subcutaneous tissue (L12_)	0.214289	0.0168035096605153	0.268966	325
rs6967330 (CDHR3)	Endometriosis of ovary	XIV Diseases of the genitourinary system (N14_)	-0.0496403	0.0173508198251991	0.26915	6444
rs6967330 (CDHR3)	Malignant neoplasm of vulva (controls excluding all cancers)	II Neoplasms, from cancer register (ICD-O-3)	0.271936	0.0177656049268561	0.26958	202
rs6967330 (CDHR3)	Allergic urticaria	XII Diseases of the skin and subcutaneous tissue (L12_)	-0.0747107	0.0182003609077072	0.269123	2619
rs6967330 (CDHR3)	Obstructive hydrocephalus	VI Diseases of the nervous system (G6_)	-0.17523	0.0188447334961956	0.269083	462
rs6967330 (CDHR3)	Fracture of lumbar spine and pelvis	XIX Injury, poisoning and certain other consequences of external causes (ST19_)	-0.0463105	0.0193610987475434	0.269089	6831
rs6967330 (CDHR3)	Benign neoplasm: Anus and anal canal	II Neoplasms from hospital discharges (CD2_)	-0.135604	0.0198107081487124	0.269114	774
rs6967330 (CDHR3)	Female infertility	XIV Diseases of the genitourinary system (N14_)	0.0329672	0.0202283286030653	0.270532	14759
rs6967330 (CDHR3)	Benign neoplasm: Transverse colon	II Neoplasms from hospital discharges (CD2_)	0.0734829	0.020422551504559	0.269114	2631
rs6967330 (CDHR3)	Crohn's disease of large intestine	Gastrointestinal endpoints	-0.0898248	0.0207878703716807	0.269026	1731
rs6967330 (CDHR3)	Lumbosacral root disorders, not elsewhere classified	VI Diseases of the nervous system (G6_)	0.19404	0.0210155132016293	0.26925	371
rs6967330 (CDHR3)	All influenza	X Diseases of the respiratory system (J10_)	0.039297	0.0216511017000401	0.268769	9204
rs6967330 (CDHR3)	Other diseases of lip and oral mucosa	XI Diseases of the digestive system (K11_)	0.051241	0.0218756013293661	0.268557	5369
rs6967330 (CDHR3)	Hyphaema and other vascular disorders of iris and ciliary body	VII Diseases of the eye and adnexa (H7_)	0.165335	0.022358877678117	0.269165	502
rs6967330 (CDHR3)	Disease of hard tissues of teeth, NOS	XI Diseases of the digestive system (K11_)	-0.316247	0.0229556714321719	0.268351	135
rs6967330 (CDHR3)	Nasal polyp	X Diseases of the respiratory system (J10_)	0.0449154	0.0231515461397874	0.267822	6841
rs6967330 (CDHR3)	Other noninfective disorders of lymphatic vessels and lymph nodes	IX Diseases of the circulatory system (I9_)	0.11528	0.0233114882180032	0.269046	1003
rs6967330 (CDHR3)	Sleep apnoea	VI Diseases of the nervous system (G6_)	0.0187867	0.0234590272642954	0.269074	43901
rs6967330 (CDHR3)	Benign lipomatous neoplasm of skin and subcutaneous tissue of other and unspecified sites	II Neoplasms from hospital discharges (CD2_)	0.257088	0.0234920004234932	0.269114	205
rs6967330 (CDHR3)	Mononeuritis multiplex	VI Diseases of the nervous system (G6_)	0.353716	0.0235374819510339	0.269225	75
rs6967330 (CDHR3)	Other and unspecified hydrocephalus	VI Diseases of the nervous system (G6_)	-0.155408	0.0240214931953226	0.269077	547
rs6967330 (CDHR3)	Nerve, nerve root and plexus disorders	VI Diseases of the nervous system (G6_)	-0.017307	0.0241245932664351	0.269114	51643
rs6967330 (CDHR3)	Abnormalities of ear ossicles	VIII Diseases of the ear and mastoid process (H8_)	0.493311	0.0241418195817247	0.268203	52
rs6967330 (CDHR3)	Other diseases of pericardium	IX Diseases of the circulatory system (I9_)	0.103692	0.0246927807343464	0.269545	1239
rs6967330 (CDHR3)	Intussusception	XI Diseases of the digestive system (K11_)	0.145164	0.0249873384901455	0.269558	613
rs6967330 (CDHR3)	Noise effects on inner ear	VIII Diseases of the ear and mastoid process (H8_)	-0.106466	0.0249936681937625	0.269153	1168
rs6967330 (CDHR3)	Increased muscle tone	Miscellaneous, not yet classified endpoints	-0.259314	0.0250282220859309	0.269114	192
rs6967330 (CDHR3)	Adenocarcinoma and papilloma adenocarcinoma of rectum	II Neoplasms, from cancer register (ICD-O-3)	-0.0742344	0.0253256149741372	0.269114	2437
rs6967330 (CDHR3)	Congenital iodine-deficiency syndrome/hypothyroidism	IV Endocrine, nutritional and metabolic diseases (E4_)	-0.119295	0.0258517531301548	0.268998	935
rs6967330 (CDHR3)	Coronary revascularization (ANGIO or CABG)	IX Diseases of the circulatory system (I9_)	0.0268102	0.0261456835221056	0.269162	24661
rs6967330 (CDHR3)	Hypothyroidism, drug reimbursement	IV Endocrine, nutritional and metabolic diseases (E4_)	0.0392676	0.0267657859178834	0.267554	13429
rs6967330 (CDHR3)	Guillain-Barre syndrome	VI Diseases of the nervous system (G6_)	-0.170318	0.0268009383659701	0.269197	445
rs6967330 (CDHR3)	Social phobias	V Mental and behavioural disorders (F5_)	0.0679496	0.0268163706676073	0.268695	2824
rs6967330 (CDHR3)	Other and unspecified myoneural disorders	VI Diseases of the nervous system (G6_)	0.343075	0.0269755308564313	0.269071	108
rs6967330 (CDHR3)	Disorder of thyroid, unspecified	IV Endocrine, nutritional and metabolic diseases (E4_)	-0.19714	0.0272357914476312	0.269033	331
rs6967330 (CDHR3)	Iron deficiency	IV Endocrine, nutritional and metabolic diseases (E4_)	0.170618	0.0274549084583809	0.2689	437
rs6967330 (CDHR3)	Perichondritis of external ear	VIII Diseases of the ear and mastoid process (H8_)	0.164008	0.0275473609774588	0.269194	473
rs6967330 (CDHR3)	Traction detachment of retina	VII Diseases of the eye and adnexa (H7_)	0.230237	0.0277984128123355	0.269306	239
rs6967330 (CDHR3)	Antihypertensive medication - note that there are other indications	Drug purchase endpoints	0.0131179	0.0278509491271348	0.269114	222561
rs6967330 (CDHR3)	Acute upper respiratory infections of multiple and unspecified sites	X Diseases of the respiratory system (J10_)	0.0187761	0.0294462503426473	0.268159	40768
rs6967330 (CDHR3)	Lymphangioma, anys site	II Neoplasms from hospital discharges (CD2_)	0.23469	0.0296141996539436	0.269114	224
rs6967330 (CDHR3)	Sleep disorders (combined)	Neurological endpoints	0.0169759	0.0298187888683637	0.269137	49880
rs6967330 (CDHR3)	Adenocarcinoma, papilloma adenocarcinoma and mucinous carcinomas of rectum (controls excluding all cancers)	II Neoplasms, from cancer register (ICD-O-3)	-0.0712017	0.0298737677292112	0.269351	2545
rs6967330 (CDHR3)	Follicular cysts of skin and subcutaneous tissue	XII Diseases of the skin and subcutaneous tissue (L12_)	0.0454876	0.0300940057766387	0.269074	6010
rs6967330 (CDHR3)	Heterophoria	VII Diseases of the eye and adnexa (H7_)	-0.069071	0.0313249221254179	0.268984	2529
rs6967330 (CDHR3)	Sleep apnoea, including avohilmo	VI Diseases of the nervous system (G6_)	0.0171733	0.0326377341077243	0.269114	46975
rs6967330 (CDHR3)	Other disorders of central nervous system	VI Diseases of the nervous system (G6_)	-0.190783	0.0337388286025965	0.269241	325
rs6967330 (CDHR3)	Hypertrophy of bone	XIII Diseases of the musculoskeletal system and connective tissue (M13_)	0.359751	0.0337831389929058	0.269021	88
rs6967330 (CDHR3)	Obesity related asthma	Comorbidities of Asthma	0.032211	0.0349896823656378	0.268517	11546
rs6967330 (CDHR3)	Migraine without aura, drug-induced	VI Diseases of the nervous system (G6_)	-0.176136	0.036236813432489	0.269114	357
rs6967330 (CDHR3)	Other infective otitis externa	VIII Diseases of the ear and mastoid process (H8_)	-0.0812156	0.0365973803841254	0.269079	1752
rs6967330 (CDHR3)	Benign mammary dysplasia	XIV Diseases of the genitourinary system (N14_)	0.0503608	0.0368476673539144	0.269347	4660
rs6967330 (CDHR3)	Malignant neoplasm of rectum (controls excluding all cancers)	II Neoplasms, from cancer register (ICD-O-3)	-0.0688552	0.0379218922586451	0.26935	2490
rs6967330 (CDHR3)	Medical abortion	XV Pregnancy, childbirth and the puerperium (O15_)	0.0188181	0.0385123482428931	0.269705	39663
rs6967330 (CDHR3)	Other local infections of skin and subcutaneous tissue	XII Diseases of the skin and subcutaneous tissue (L12_)	-0.0599078	0.0395239189468628	0.26918	3104
rs6967330 (CDHR3)	Transient ischemic attack	IX Diseases of the circulatory system (I9_)	-0.0246956	0.0409364332183129	0.269179	19930
rs6967330 (CDHR3)	Other or unspecified ileus, impaction or obstruction	XI Diseases of the digestive system (K11_)	-0.0422206	0.0409534034666196	0.2693	6395
rs6967330 (CDHR3)	Dental caries 1 and operation codes, only avohilmo	XI Diseases of the digestive system (K11_)	-0.0156257	0.0417878473914528	0.270621	153664
rs6967330 (CDHR3)	Respiratory distress of newborn	XVI Certain conditions originating in the perinatal period (P16_)	0.185625	0.041868750469	0.269124	377
rs6967330 (CDHR3)	Parkinson's disease	VI Diseases of the nervous system (G6_)	0.0486786	0.042102705084012	0.269114	4681
rs6967330 (CDHR3)	Recurrent cholesteatoma of postmastoidectomy cavity	VIII Diseases of the ear and mastoid process (H8_)	0.341667	0.0422026769999155	0.268777	93
rs6967330 (CDHR3)	Frontotemporal dementia	Neurological endpoints	0.286307	0.0426392934847201	0.269259	129
rs6967330 (CDHR3)	Arterial embolism and thrombosis	IX Diseases of the circulatory system (I9_)	-0.0760115	0.0432922342793391	0.268999	1883
rs6967330 (CDHR3)	Carpal tunnel syndrome	VI Diseases of the nervous system (G6_)	-0.0216355	0.0437270319665597	0.269158	24766
rs6967330 (CDHR3)	Glaucoma secondary to drugs	VII Diseases of the eye and adnexa (H7_)	0.347121	0.0439997288359989	0.269053	87
rs6967330 (CDHR3)	Cervicalgia	XIII Diseases of the musculoskeletal system and connective tissue (M13_)	-0.0379777	0.0447538085815668	0.267946	7442
rs6967330 (CDHR3)	Psoriatic arthropathies	XIII Diseases of the musculoskeletal system and connective tissue (M13_)	0.0551047	0.0450764805337898	0.26876	3537
rs6967330 (CDHR3)	Glomerular disorders in diseases classified elsewhere	XIV Diseases of the genitourinary system (N14_)	-0.0543145	0.0452241070008597	0.269069	3621
rs6967330 (CDHR3)	Other and unspecified parapsoriasis	XII Diseases of the skin and subcutaneous tissue (L12_)	0.291128	0.0459282608028062	0.269166	124
rs6967330 (CDHR3)	Iridocyclitis in diseases classified elsewhere	VII Diseases of the eye and adnexa (H7_)	-0.147455	0.0459494164194274	0.269091	478
rs6967330 (CDHR3)	Non-small cell lung cancer, adenocarcinoma (controls excluding all cancers)	II Neoplasms, from cancer register (ICD-O-3)	-0.0825907	0.0466476747162987	0.269372	1590
rs6967330 (CDHR3)	Other/unspecified seropositive rheumatoid arthritis	Rheuma endpoints	-0.0328045	0.0478068358091636	0.269111	9867
rs6967330 (CDHR3)	Benign neoplasm: Central nervous system, other parts/unspecified	II Neoplasms from hospital discharges (CD2_)	-0.3178	0.0480905783449742	0.269114	99
rs6967330 (CDHR3)	Acquired stenosis of external ear canal	VIII Diseases of the ear and mastoid process (H8_)	-0.205777	0.0482836396455158	0.269128	245
rs6967330 (CDHR3)	Coronary artery bypass grafting	IX Diseases of the circulatory system (I9_)	0.033269	0.0483559589242103	0.268866	11582
rs6967330 (CDHR3)	Asthma, unspecified (mode)	Asthma and related endpoints	0.0219692	0.0484440005066507	0.267991	23834
rs6967330 (CDHR3)	Other congenital malformations of skin	XVII Congenital malformations, deformations and chromosomal abnormalities (Q17)	0.0908503	0.0492526950986414	0.269111	1226
rs6967330 (CDHR3)	Streptococcus and staphylococcus as the cause of diseases classified to other chapters	I Certain infectious and parasitic diseases (AB1_)	-0.247003	0.0492526950986414	0.269127	168
rs9303281 (GSDMB)	Childhood asthma (age<16) (more control exclusions)	Asthma and related endpoints	0.302986	8.51922326428545e-57	0.447896	6603
rs9303281 (GSDMB)	Chronic lower respiratory diseases	X Diseases of the respiratory system (J10_)	0.0671325	2.33722218501514e-30	0.448719	73878
rs9303281 (GSDMB)	Asthma/COPD (KELA code 203)	X Diseases of the respiratory system (J10_)	0.0761059	2.3861624108795e-27	0.448079	48084
rs9303281 (GSDMB)	Asthma (more control exclusions)	X Diseases of the respiratory system (J10_)	0.0775932	5.82639601623575e-26	0.449082	46684
rs9303281 (GSDMB)	Asthma-related infections	Asthma and related endpoints	0.0979151	4.28153994337416e-25	0.448206	24276
rs9303281 (GSDMB)	Asthma (only as main-diagnosis) (more control exclusions)	X Diseases of the respiratory system (J10_)	0.0821848	1.37151322593649e-24	0.448779	37760
rs9303281 (GSDMB)	Asthma-related acute respiratory infections	Asthma and related endpoints	0.108341	5.12861383991366e-23	0.447946	17810
rs9303281 (GSDMB)	Allergic asthma (mode)	Asthma and related endpoints	0.128101	1.81342667587081e-19	0.447427	10723
rs9303281 (GSDMB)	Acute bronchiolitis	X Diseases of the respiratory system (J10_)	0.2161	4.60044666393479e-12	0.448254	2197
rs9303281 (GSDMB)	Asthma-related pneumonia	Asthma and related endpoints	0.0864311	9.45583749597545e-12	0.447475	13185
rs9303281 (GSDMB)	Asthma and allergy	Asthma and related endpoints	0.136498	1.48422588006457e-11	0.446711	5206
rs9303281 (GSDMB)	Autoimmune diseases excluding thyroid diseases, strict definition	Diseases marked as autimmune origin	-0.0439286	3.32889425758537e-11	0.448657	56628
rs9303281 (GSDMB)	Autoimmune diseases excluding thyroid diseases	Diseases marked as autimmune origin	-0.0425815	7.66302072273918e-11	0.448681	58156
rs9303281 (GSDMB)	KELA_REIMBURSEMENT_202	Gastrointestinal endpoints	-0.0587423	8.16563569071107e-10	0.448719	24410
rs9303281 (GSDMB)	Acute sinusitis	X Diseases of the respiratory system (J10_)	0.0593016	1.36873697680849e-09	0.448558	22847
rs9303281 (GSDMB)	Unspecified acute lower respiratory infection	X Diseases of the respiratory system (J10_)	0.117578	4.12838318033088e-09	0.448344	5109
rs9303281 (GSDMB)	Second line medication for Crohn's disease	Drug purchase endpoints	-0.0561465	7.53598456021935e-09	0.448719	23314
rs9303281 (GSDMB)	Childhood allergy (age < 16)	Asthma and related endpoints	0.112173	1.67116757264948e-08	0.448719	23315
rs9303281 (GSDMB)	Other acute lower respiratory infections	X Diseases of the respiratory system (J10_)	0.0543987	2.17500369955009e-08	0.448719	23316
rs9303281 (GSDMB)	Inflammatory bowel disease, strict (require KELA)	XI Diseases of the digestive system (K11_)	-0.0829777	5.16012235990982e-08	0.448719	23317
rs9303281 (GSDMB)	IBD patients in KELA-register	XI Diseases of the digestive system (K11_)	-0.0826783	5.83592900510158e-08	0.448699	23318
rs9303281 (GSDMB)	Ulcerative colitis, NAS	Gastrointestinal endpoints	-0.109345	7.94474568869918e-08	0.448829	23319
rs9303281 (GSDMB)	HSIL lesion of the cervix uteri	XIV Diseases of the genitourinary system (N14_)	-0.0975646	1.79101820374168e-07	0.448218	23320
rs9303281 (GSDMB)	Mucosal proctocolitis	Gastrointestinal endpoints	-0.111131	2.04569083752188e-07	0.448864	23321
rs9303281 (GSDMB)	Ulcerative colitis (strict definition, require KELA, min 2 HDR)	XI Diseases of the digestive system (K11_)	-0.0969628	2.3263764884549e-07	0.448733	23322
rs9303281 (GSDMB)	HSIL lesion of the cervix uteri, vagina or vulva	XIV Diseases of the genitourinary system (N14_)	-0.0915238	2.94252390683818e-07	0.448218	23323
rs9303281 (GSDMB)	Cardiac arrhythmias	Comorbidities of COPD	0.0344418	7.05813563714812e-07	0.448862	23324
rs9303281 (GSDMB)	Cholelithiasis	XI Diseases of the digestive system (K11_)	0.0371561	1.64440958670902e-06	0.448736	23325
rs9303281 (GSDMB)	Atrial fibrillation and flutter	IX Diseases of the circulatory system (I9_)	0.0448498	2.46376907672177e-06	0.449503	23326
rs9303281 (GSDMB)	COPD/asthma/ILD related infections	Interstitial lung disease endpoints	0.0227476	2.71869194208895e-06	0.448719	23327
rs9303281 (GSDMB)	Height, inverse-rank normalized	Quantitative endpoints	-0.00815258	2.8516091528218e-06	0.449648	23328
rs9303281 (GSDMB)	All dysplastic lesions of the cervix uteri	XIV Diseases of the genitourinary system (N14_)	-0.0701022	6.30623281362593e-06	0.448218	23329
rs9303281 (GSDMB)	Other/unspecified seropositive rheumatoid arthritis	Rheuma endpoints	-0.0664974	6.45565034767939e-06	0.448717	23330
rs9303281 (GSDMB)	Non-allergic asthma (mode) (more control exclusions)	Asthma and related endpoints	0.0744391	6.46889348161471e-06	0.446513	23331
rs9303281 (GSDMB)	Asthma, unspecified (mode)	Asthma and related endpoints	0.0442952	6.47694188020832e-06	0.447075	23332
rs9303281 (GSDMB)	Autoimmune diseases	Diseases marked as autimmune origin	-0.0234064	7.47463516993996e-06	0.448719	23333
rs9303281 (GSDMB)	Seropositive rheumatoid arthritis, wide	Rheuma endpoints	-0.0648151	9.79602759852351e-06	0.448721	23334
rs9303281 (GSDMB)	Chronic sinusitis	X Diseases of the respiratory system (J10_)	0.0484273	1.02016401435449e-05	0.449102	23335
rs9303281 (GSDMB)	Bronchitis, not specified as acute or chronic	X Diseases of the respiratory system (J10_)	0.113649	1.05504261039664e-05	0.446143	23336
rs9303281 (GSDMB)	Allergic rhinitis	Comorbidities of Asthma	0.0570607	1.54910194775611e-05	0.448506	23337
rs9303281 (GSDMB)	Acute upper respiratory infections	X Diseases of the respiratory system (J10_)	0.0249936	1.86577813807117e-05	0.448719	23338
rs9303281 (GSDMB)	Bronchitis	Asthma and related endpoints	0.0269702	1.92216205640356e-05	0.448719	23339
rs9303281 (GSDMB)	Atrial fibrillation and flutter with reimbursement	IX Diseases of the circulatory system (I9_)	0.0478818	2.49413524793333e-05	0.448954	23340
rs9303281 (GSDMB)	Pollen allergy	Comorbidities of Asthma	0.0723034	3.79524660110916e-05	0.448545	23341
rs9303281 (GSDMB)	Seropositive rheumatoid arthritis, strict definition	Rheuma endpoints	-0.0821147	5.14138350644207e-05	0.448858	23342
rs9303281 (GSDMB)	Nasal polyp	X Diseases of the respiratory system (J10_)	0.070175	5.85019038870663e-05	0.448849	23343
rs9303281 (GSDMB)	Biological medication for rheuma	Drug purchase endpoints	-0.0805904	6.70872515595945e-05	0.448719	23344
rs9303281 (GSDMB)	Cholecystectomy	XI Diseases of the digestive system (K11_)	0.0350777	6.74419315386637e-05	0.448719	23345
rs9303281 (GSDMB)	All dysplastic lesions of the cervix uteri, vagina or vulva	XIV Diseases of the genitourinary system (N14_)	-0.054143	0.000192788000910599	0.448218	23346
rs9303281 (GSDMB)	Other ulcerative colitis	Gastrointestinal endpoints	-0.121108	0.000239364642803786	0.44903	23347
rs9303281 (GSDMB)	Ulcerative rectosigmoiditis	Gastrointestinal endpoints	-0.0993635	0.000246393927373856	0.448991	23348
rs9303281 (GSDMB)	Other heart diseases	Cardiometabolic endpoints	0.0263742	0.000318324451922018	0.449496	23349
rs9303281 (GSDMB)	Carcinoma in situ of cervix uteri (controls excluding all cancers)	II Neoplasms from hospital discharges (CD2_)	-0.104777	0.000320959326485839	0.448129	23350
rs9303281 (GSDMB)	Other disorders of iris and ciliary body	VII Diseases of the eye and adnexa (H7_)	-0.187299	0.000370791696498665	0.448985	23351
rs9303281 (GSDMB)	Suggestive for eosinophilic asthma	Comorbidities of Asthma	0.0965453	0.000374239823808508	0.44693	23352
rs9303281 (GSDMB)	Noninfective enteritis and colitis	XI Diseases of the digestive system (K11_)	-0.0375672	0.000391985497960995	0.448719	23353
rs9303281 (GSDMB)	COPD	X Diseases of the respiratory system (J10_)	0.0376001	0.00049847111817669	0.446517	23354
rs9303281 (GSDMB)	Juvenile arthritis (FINNGEN)	Rheuma endpoints	-0.122874	0.000550300617323457	0.449129	23355
rs9303281 (GSDMB)	Exfoliative dermatitis	XII Diseases of the skin and subcutaneous tissue (L12_)	0.260667	0.000567374744265355	0.448608	23356
rs9303281 (GSDMB)	Peritonsillar abscess	X Diseases of the respiratory system (J10_)	-0.0550149	0.000573680383743609	0.448101	23357
rs9303281 (GSDMB)	Spontaneous abortion	XV Pregnancy, childbirth and the puerperium (O15_)	0.0374445	0.000746517512047592	0.44851	23358
rs9303281 (GSDMB)	Coeliac disease	XI Diseases of the digestive system (K11_)	-0.0759092	0.0008052671817412	0.448846	23359
rs9303281 (GSDMB)	Malignant neoplasm of prostate (controls excluding all cancers)	II Neoplasms, from cancer register (ICD-O-3)	0.0447941	0.000832261873971606	0.448963	23360
rs9303281 (GSDMB)	Type1 diabetes, definitions combined, early onset	Diabetes endpoints	-0.0936486	0.000865346417389338	0.448719	23361
rs9303281 (GSDMB)	Ulcerative ileocolitis	Gastrointestinal endpoints	-0.126699	0.000955410478248423	0.449064	23362
rs9303281 (GSDMB)	Heart failure,strict (more control exclusions)	IX Diseases of the circulatory system (I9_)	0.030446	0.00119484067906781	0.448569	23363
rs9303281 (GSDMB)	Cardiomyopathy, Hypertrophic obstructive	IX Diseases of the circulatory system (I9_)	-0.194329	0.00127069113479764	0.447295	23364
rs9303281 (GSDMB)	Myocardial infarction, strict	IX Diseases of the circulatory system (I9_)	0.0330976	0.00127353240484637	0.448594	23365
rs9303281 (GSDMB)	Lichen sclerosus et atrophicus	XII Diseases of the skin and subcutaneous tissue (L12_)	0.0876792	0.00132047444265929	0.44857	23366
rs9303281 (GSDMB)	Other acantholytic disorders	XII Diseases of the skin and subcutaneous tissue (L12_)	0.466865	0.00157474413669614	0.448691	23367
rs9303281 (GSDMB)	Benign neoplasm of colon, rectum, anus and anal canal	II Neoplasms from hospital discharges (CD2_)	0.0314778	0.00163327757794423	0.448719	23368
rs9303281 (GSDMB)	Unspecified dementia	V Mental and behavioural disorders (F5_)	-0.0707412	0.00167953864073647	0.448625	23369
rs9303281 (GSDMB)	Ischaemic heart disease, wide definition	IX Diseases of the circulatory system (I9_)	0.0214213	0.00173137044615338	0.448719	23370
rs9303281 (GSDMB)	All-cause Heart Failure	IX Diseases of the circulatory system (I9_)	0.0289058	0.00181970085860998	0.448773	23371
rs9303281 (GSDMB)	Rheumatoid arthritis	XIII Diseases of the musculoskeletal system and connective tissue (M13_)	-0.0397742	0.0020039643902411	0.448672	23372
rs9303281 (GSDMB)	Sarcoidosis	III Diseases of the blood and blood-forming organs and certain disorders involving the immune mechanism (D3_)	0.0653586	0.0024631451215698	0.448737	23373
rs9303281 (GSDMB)	Universal erythroderma, KELA reimbursement	XII Diseases of the skin and subcutaneous tissue (L12_)	0.19601	0.0027156262622926	0.448571	23374
rs9303281 (GSDMB)	Respiratory distress of newborn	XVI Certain conditions originating in the perinatal period (P16_)	0.231595	0.00294028887023983	0.448727	23375
rs9303281 (GSDMB)	Allergic conjunctivitis	VII Diseases of the eye and adnexa (H7_)	0.0286685	0.00294543877664722	0.448719	23376
rs9303281 (GSDMB)	Pregnancy hypertension	XV Pregnancy, childbirth and the puerperium (O15_)	-0.0343893	0.0031878655756959	0.448218	23377
rs9303281 (GSDMB)	Primary biliary cholangitis (PBC)	Gastrointestinal endpoints	-0.169127	0.00326813508991548	0.45027	23378
rs9303281 (GSDMB)	Heart failure,strict	IX Diseases of the circulatory system (I9_)	0.0271157	0.00328700223968775	0.448719	23379
rs9303281 (GSDMB)	Early onset COPD	COPD and related endpoints	0.0485186	0.00330559771779463	0.448501	23380
rs9303281 (GSDMB)	Other bacterial intestinal infections	I Certain infectious and parasitic diseases (AB1_)	-0.053168	0.00388839163345662	0.448716	23381
rs9303281 (GSDMB)	Chronic hepatitis, not elsewhere classified	XI Diseases of the digestive system (K11_)	-0.132552	0.00397420257125698	0.448565	23382
rs9303281 (GSDMB)	Reactive arthropathies	XIII Diseases of the musculoskeletal system and connective tissue (M13_)	-0.0747352	0.00416552744299921	0.449034	23383
rs9303281 (GSDMB)	Unspecified/other endometriosis	XIV Diseases of the genitourinary system (N14_)	-0.0724104	0.00423165253344481	0.448607	23384
rs9303281 (GSDMB)	Malignant neoplasm of rectum (controls excluding all cancers)	II Neoplasms, from cancer register (ICD-O-3)	0.0801474	0.00551061411139066	0.44825	23385
rs9303281 (GSDMB)	Other diseases of the digestive system	XI Diseases of the digestive system (K11_)	-0.0305671	0.00551835963102902	0.448719	23386
rs9303281 (GSDMB)	Spondylopathies (FG)	Rheuma endpoints	-0.0561713	0.00573059874053733	0.449068	23387
rs9303281 (GSDMB)	Acute upper respiratory infections of multiple and unspecified sites	X Diseases of the respiratory system (J10_)	0.0210266	0.00582894557069531	0.448158	23388
rs9303281 (GSDMB)	Seminoma of testis (controls excluding all cancers)	II Neoplasms, from cancer register (ICD-O-3)	-0.226416	0.00595991409565515	0.447861	23389
rs9303281 (GSDMB)	Basal cell carcinoma, including avohilmo (controls excluding all cancers)	II Neoplasms, from cancer register (ICD-O-3)	0.0298443	0.00610731049441956	0.448473	23390
rs9303281 (GSDMB)	Aortic aneurysm	IX Diseases of the circulatory system (I9_)	-0.0448885	0.00617049493268846	0.448399	23391
rs9303281 (GSDMB)	SLE (Finngen)	Rheuma endpoints	-0.118721	0.00625763171918069	0.450254	23392
rs9303281 (GSDMB)	CR(E)ST syndrome	Rheuma endpoints	-0.189821	0.00635784593839926	0.448719	23393
rs9303281 (GSDMB)	Anoxic brain damage	VI Diseases of the nervous system (G6_)	0.186673	0.0065030935263523	0.448728	23394
rs9303281 (GSDMB)	Other and unspecified dermatitis	XII Diseases of the skin and subcutaneous tissue (L12_)	0.0257594	0.00655918680888719	0.448886	23395
rs9303281 (GSDMB)	Mental and behavioural disorders due to opioids	V Mental and behavioural disorders (F5_)	0.11144	0.00684053390796621	0.448755	23396
rs9303281 (GSDMB)	Pre-eclampsia or eclampsia	XV Pregnancy, childbirth and the puerperium (O15_)	-0.0441342	0.00707440632017785	0.44844	23397
rs9303281 (GSDMB)	Carcinoma in situ of skin (controls excluding all cancers)	II Neoplasms from hospital discharges (CD2_)	0.0842215	0.00713017189501407	0.448183	23398
rs9303281 (GSDMB)	Agranulocytosis	III Diseases of the blood and blood-forming organs and certain disorders involving the immune mechanism (D3_)	-0.0652194	0.00747136579828432	0.448709	23399
rs9303281 (GSDMB)	Malignant neoplasm of breast, HER-positive (controls excluding all cancers)	II Neoplasms, from cancer register (ICD-O-3)	-0.0400199	0.0074941089048902	0.447552	23400
rs9303281 (GSDMB)	Spondylopathies	XIII Diseases of the musculoskeletal system and connective tissue (M13_)	-0.0205701	0.00754900998832294	0.448212	23401
rs9303281 (GSDMB)	Thyrotoxicosis	Comorbidities of Gastrointestinal endpoints	-0.0412301	0.00758926993362781	0.448765	23402
rs9303281 (GSDMB)	Non-seminoma of testis (controls excluding all cancers)	II Neoplasms, from cancer register (ICD-O-3)	0.271057	0.00774889899486262	0.448098	23403
rs9303281 (GSDMB)	Crohn's disease of large intestine	Gastrointestinal endpoints	-0.0908521	0.00806863370363819	0.449073	23404
rs9303281 (GSDMB)	Nonpyogenic thrombosis of intracranial venous system	IX Diseases of the circulatory system (I9_)	-0.228684	0.00829430497529752	0.448496	23405
rs9303281 (GSDMB)	Pre-eclampsia	XV Pregnancy, childbirth and the puerperium (O15_)	-0.044876	0.00834795309093748	0.448458	23406
rs9303281 (GSDMB)	Benign neoplasm: Colon	II Neoplasms from hospital discharges (CD2_)	0.0289604	0.00853768249623935	0.448719	23407
rs9303281 (GSDMB)	Disorders of sclera, cornea, iris and ciliary body	VII Diseases of the eye and adnexa (H7_)	-0.026258	0.00890122952918692	0.448719	23408
rs9303281 (GSDMB)	Atherosclerosis, excluding cerebral, coronary and PAD	IX Diseases of the circulatory system (I9_)	0.0310222	0.00906295868095063	0.449003	23409
rs9303281 (GSDMB)	Liver disorders in diseases classified elsewhere	XI Diseases of the digestive system (K11_)	-0.366954	0.0090788324236476	0.44862	23410
rs9303281 (GSDMB)	STROKE	Comorbidities of Diabetes	0.0213475	0.00908887226726443	0.448276	23411
rs9303281 (GSDMB)	Hyphaema and other vascular disorders of iris and ciliary body	VII Diseases of the eye and adnexa (H7_)	-0.163971	0.00910793662419582	0.44902	23412
rs9303281 (GSDMB)	Crohn's disease NAS	Gastrointestinal endpoints	-0.0795152	0.00935814995398866	0.449063	23413
rs9303281 (GSDMB)	Suppurative and unspecified otitis media	VIII Diseases of the ear and mastoid process (H8_)	0.0304659	0.00986733788718562	0.44869	23414
rs9303281 (GSDMB)	Lipomatosis, not elsewhere classified	IV Endocrine, nutritional and metabolic diseases (E4_)	-0.376631	0.00993116048420934	0.448778	23415
rs9303281 (GSDMB)	Malignant neoplasm of hypopharynx (controls excluding all cancers)	II Neoplasms, from cancer register (ICD-O-3)	-0.338274	0.00999125400350084	0.448077	23416
rs9303281 (GSDMB)	Actinic keratosis	XII Diseases of the skin and subcutaneous tissue (L12_)	0.0351127	0.0101503262151669	0.44874	23417
rs9303281 (GSDMB)	Other diseases of stomach and duodenum	XI Diseases of the digestive system (K11_)	0.0837468	0.0102035195281988	0.448957	23418
rs9303281 (GSDMB)	Paraplegia, diplegia of upper limbs	VI Diseases of the nervous system (G6_)	0.139643	0.010235050739822	0.448734	23419
rs9303281 (GSDMB)	Ingrowing nail	XII Diseases of the skin and subcutaneous tissue (L12_)	-0.0908506	0.0103511833192453	0.44878	23420
rs9303281 (GSDMB)	Malignant neoplasm of ovary (controls excluding all cancers)	II Neoplasms, from cancer register (ICD-O-3)	0.11184	0.0104881768077499	0.448339	23421
rs9303281 (GSDMB)	Gout	XIII Diseases of the musculoskeletal system and connective tissue (M13_)	0.0390601	0.0105530987003414	0.449551	23422
rs9303281 (GSDMB)	Thoracic aortic aneurysm	IX Diseases of the circulatory system (I9_)	-0.0593297	0.0107805272082365	0.448498	23423
rs9303281 (GSDMB)	Feeding problems of newborn	XVI Certain conditions originating in the perinatal period (P16_)	-0.322835	0.0108875459268348	0.448704	23424
rs9303281 (GSDMB)	Hypotension	IX Diseases of the circulatory system (I9_)	0.0526117	0.0109741274589373	0.448728	23425
rs9303281 (GSDMB)	Degenerative myopia	VII Diseases of the eye and adnexa (H7_)	-0.259734	0.0110675119608338	0.448686	23426
rs9303281 (GSDMB)	Discontinuity and dislocation of ear ossicles	VIII Diseases of the ear and mastoid process (H8_)	0.311575	0.011141919079986	0.448437	23427
rs9303281 (GSDMB)	Benign neoplasm: Scapula and long bones of upper limb	II Neoplasms from hospital discharges (CD2_)	-0.208465	0.011257190098047	0.448719	23428
rs9303281 (GSDMB)	Tuberculosis of other organs	I Certain infectious and parasitic diseases (AB1_)	0.134696	0.0112984794489545	0.448733	23429
rs9303281 (GSDMB)	Lichen ruber planus, wide definition including periferal and oral lichen planus	XI Diseases of the digestive system (K11_)	0.0456971	0.0114746645964226	0.448719	23430
rs9303281 (GSDMB)	Angina pectoris	IX Diseases of the circulatory system (I9_)	0.0221936	0.011602725026457	0.448505	23431
rs9303281 (GSDMB)	Other specified and unspecified disorders of iris and ciliary body	VII Diseases of the eye and adnexa (H7_)	-0.318245	0.0118252409869324	0.449047	23432
rs9303281 (GSDMB)	Heart failure and antihypertensive medication	Cardiometabolic endpoints	0.0292779	0.012071465569079	0.449496	23433
rs9303281 (GSDMB)	Nail dystrophy	XII Diseases of the skin and subcutaneous tissue (L12_)	-0.254913	0.0123313322684387	0.448842	23434
rs9303281 (GSDMB)	Conjunctivitis	VII Diseases of the eye and adnexa (H7_)	0.0208732	0.0124439999301813	0.448728	23435
rs9303281 (GSDMB)	Other malignant neoplasms of skin (=non-melanoma skin cancer) (controls excluding all cancers)	II Neoplasms, from cancer register (ICD-O-3)	0.028064	0.0136776031907848	0.448421	23436
rs9303281 (GSDMB)	Basal cell carcinoma (controls excluding all cancers)	II Neoplasms, from cancer register (ICD-O-3)	0.0271931	0.0137239775829988	0.448466	23437
rs9303281 (GSDMB)	Alkalosis	IV Endocrine, nutritional and metabolic diseases (E4_)	0.370086	0.0140663040284551	0.448825	23438
rs9303281 (GSDMB)	Varicose veins	IX Diseases of the circulatory system (I9_)	0.0216058	0.0143231981472867	0.448788	23439
rs9303281 (GSDMB)	Hard cardiovascular diseases	Cardiometabolic endpoints	0.0168072	0.0144520681215585	0.448719	23440
rs9303281 (GSDMB)	Acute suppurative otitis media	VIII Diseases of the ear and mastoid process (H8_)	0.0346265	0.014912484318905	0.448634	23441
rs9303281 (GSDMB)	Juvenile rheuma	XIII Diseases of the musculoskeletal system and connective tissue (M13_)	-0.126621	0.0152654636698328	0.449159	23442
rs9303281 (GSDMB)	Major coronary heart disease event	IX Diseases of the circulatory system (I9_)	0.0189767	0.0153801297754913	0.448719	23443
rs9303281 (GSDMB)	Tonsillectomy and adenotomy	X Diseases of the respiratory system (J10_)	-0.0216591	0.015435475046773	0.448719	23444
rs9303281 (GSDMB)	Any dementia (more control exclusions)	Psychiatric endpoints from Katri RÃ¤ikkÃ¶nen	-0.030649	0.0160461186800369	0.44826	23445
rs9303281 (GSDMB)	Small fibre neuropathy	Neurological endpoints	0.131529	0.0162820843390251	0.448609	23446
rs9303281 (GSDMB)	Ulcerative enterocolitis	Gastrointestinal endpoints	-0.108274	0.0162982134029072	0.449102	23447
rs9303281 (GSDMB)	Gingivitis and periodontal diseases	XI Diseases of the digestive system (K11_)	0.0129703	0.0163527199778183	0.448609	23448
rs9303281 (GSDMB)	Chronic kidney disease	XIV Diseases of the genitourinary system (N14_)	0.0351048	0.0164850397999225	0.448695	23449
rs9303281 (GSDMB)	Diseases of oral cavity, salivary glands and jaws	XI Diseases of the digestive system (K11_)	0.0113677	0.0169098595325822	0.448719	23450
rs9303281 (GSDMB)	Abnormal pulmonary venous return	XVII Congenital malformations, deformations and chromosomal abnormalities (Q17)	-0.401553	0.0170117894915998	0.448719	23451
rs9303281 (GSDMB)	Cytomegaloviral hepatitis	I Certain infectious and parasitic diseases (AB1_)	-0.351263	0.0180218761166405	0.448729	23452
rs9303281 (GSDMB)	Narcolepsy and cataplexy	VI Diseases of the nervous system (G6_)	-0.240157	0.0180330837640547	0.449473	23453
rs9303281 (GSDMB)	Xanthelasma of eyelid	VII Diseases of the eye and adnexa (H7_)	0.215532	0.0185806113799296	0.44894	23454
rs9303281 (GSDMB)	Adenocarcinoma and Papillary adenocarcinoma of kidney (controls excluding all cancers)	II Neoplasms, from cancer register (ICD-O-3)	0.222802	0.0187819205892674	0.448146	23455
rs9303281 (GSDMB)	Rapidly progressive nephritic syndrome	XIV Diseases of the genitourinary system (N14_)	-0.361946	0.0190603117644617	0.448645	23456
rs9303281 (GSDMB)	Other disorders of skin and subcutaneous tissue	XII Diseases of the skin and subcutaneous tissue (L12_)	0.0213754	0.0191628455827687	0.448719	23457
rs9303281 (GSDMB)	Benign neoplasm: Rectum	II Neoplasms from hospital discharges (CD2_)	0.0464308	0.0197151461099659	0.448719	23458
rs9303281 (GSDMB)	Other diseases of intestine	XI Diseases of the digestive system (K11_)	0.0567443	0.0198719277729134	0.448896	23459
rs9303281 (GSDMB)	Secondary sideroblastic anaemia	III Diseases of the blood and blood-forming organs and certain disorders involving the immune mechanism (D3_)	0.314902	0.0202148256519724	0.448627	23460
rs9303281 (GSDMB)	Phlebitis and thrombophlebitis of other deep vessels of lower extremities, drug-induced	IX Diseases of the circulatory system (I9_)	-0.328088	0.0202334527712425	0.448719	23461
rs9303281 (GSDMB)	Other and unspecified atrophic disorders of skin	XII Diseases of the skin and subcutaneous tissue (L12_)	-0.297912	0.0208732464093118	0.448392	23462
rs9303281 (GSDMB)	Malignant neoplasm of skin (controls excluding all cancers)	II Neoplasms, from cancer register (ICD-O-3)	0.0244315	0.0209011412390235	0.448421	23463
rs9303281 (GSDMB)	Diabetes insipidus	IV Endocrine, nutritional and metabolic diseases (E4_)	0.206966	0.0211305110126364	0.448886	23464
rs9303281 (GSDMB)	Colorectal cancer (controls excluding all cancers)	II Neoplasms, from cancer register (ICD-O-3)	0.0410368	0.0211305110126364	0.448308	23465
rs9303281 (GSDMB)	Vitiligo	XII Diseases of the skin and subcutaneous tissue (L12_)	0.192562	0.0214101642975051	0.448452	23466
rs9303281 (GSDMB)	Graves ophthalmopathy	IV Endocrine, nutritional and metabolic diseases (E4_)	-0.125178	0.0215784377924295	0.448719	23467
rs9303281 (GSDMB)	Benign neoplasm: Rectum, anus and anal canal	II Neoplasms from hospital discharges (CD2_)	0.0423742	0.0216321656540729	0.448719	23468
rs9303281 (GSDMB)	Thyrotoxicosis with diffuse goitre	IV Endocrine, nutritional and metabolic diseases (E4_)	-0.0478197	0.0218942463310062	0.448555	23469
rs9303281 (GSDMB)	Psoriasis (vulgaris), strict definition	XII Diseases of the skin and subcutaneous tissue (L12_)	0.109315	0.0220775054171243	0.448656	23470
rs9303281 (GSDMB)	Inflammatory disease of uterus	XIV Diseases of the genitourinary system (N14_)	0.0478666	0.0220988665851428	0.448257	23471
rs9303281 (GSDMB)	Drug-induced systemic lupus erythematosus	XIII Diseases of the musculoskeletal system and connective tissue (M13_)	-0.228593	0.0222705016621553	0.448719	23472
rs9303281 (GSDMB)	Postprocedural endocrine and metabolic disorders, not elsewhere classified	IV Endocrine, nutritional and metabolic diseases (E4_)	-0.0530779	0.0223115632497769	0.448666	23473
rs9303281 (GSDMB)	Monoplegia	VI Diseases of the nervous system (G6_)	0.160223	0.0225346075995321	0.448714	23474
rs9303281 (GSDMB)	Pupillary membranes and other adhesions and disruptions of iris and ciliary body	VII Diseases of the eye and adnexa (H7_)	-0.415471	0.0225813550872145	0.449057	23475
rs9303281 (GSDMB)	Other disorders of ear	VIII Diseases of the ear and mastoid process (H8_)	0.0160375	0.0230961717272619	0.448719	23476
rs9303281 (GSDMB)	Heart failure and coronary heart disease	Cardiometabolic endpoints	0.0305046	0.0233700692880972	0.448481	23477
rs9303281 (GSDMB)	Restless leg syndrome	VI Diseases of the nervous system (G6_)	0.0575478	0.0234811844481588	0.448719	23478
rs9303281 (GSDMB)	Acute and subacute iridocyclitis	VII Diseases of the eye and adnexa (H7_)	-0.0399703	0.0236091308939045	0.448896	23479
rs9303281 (GSDMB)	Mixed connective tissue disease	XIII Diseases of the musculoskeletal system and connective tissue (M13_)	-0.0724787	0.0237755186713203	0.448719	23480
rs9303281 (GSDMB)	Other drug-induced secondary parkinsonism	VI Diseases of the nervous system (G6_)	0.203622	0.0243601523457553	0.448719	23481
rs9303281 (GSDMB)	Mesial bite	XI Diseases of the digestive system (K11_)	-0.202509	0.0244140595749849	0.448719	23482
rs9303281 (GSDMB)	Intrahepatic Cholestasis of Pregnancy (ICP)Â , incl. ICD-8	XV Pregnancy, childbirth and the puerperium (O15_)	0.0613046	0.0252929799644614	0.448218	23483
rs9303281 (GSDMB)	Pneumoconiosis due to other inorganic dusts	X Diseases of the respiratory system (J10_)	-0.292123	0.0254548182220125	0.448755	23484
rs9303281 (GSDMB)	Vitamin D deficiency	IV Endocrine, nutritional and metabolic diseases (E4_)	-0.145289	0.0255105604573582	0.448783	23485
rs9303281 (GSDMB)	Blindness, monocular	VII Diseases of the eye and adnexa (H7_)	0.205757	0.02562595150826	0.448913	23486
rs9303281 (GSDMB)	Type1 diabetes, definitions combined	Diabetes endpoints	-0.0508682	0.0264594005000488	0.448141	23487
rs9303281 (GSDMB)	Oesophagitis, drug-induced	XI Diseases of the digestive system (K11_)	-0.376964	0.0264886606769988	0.448719	23488
rs9303281 (GSDMB)	Temporomandibular joint disorders, including avohilmo	XI Diseases of the digestive system (K11_)	-0.0265388	0.0271193952040119	0.448719	23489
rs9303281 (GSDMB)	Malignant neoplasm of bladder (controls excluding all cancers)	II Neoplasms, from cancer register (ICD-O-3)	0.0693053	0.027121893107648	0.448227	23490
rs9303281 (GSDMB)	Other disorders of central nervous system	VI Diseases of the nervous system (G6_)	0.175311	0.0271225176195055	0.448711	23491
rs9303281 (GSDMB)	Benign neoplasm: Anus and anal canal	II Neoplasms from hospital discharges (CD2_)	0.11326	0.0272508466617294	0.448719	23492
rs9303281 (GSDMB)	Anterior Iridocyclitis	VII Diseases of the eye and adnexa (H7_)	-0.037856	0.0272992050113463	0.448719	23493
rs9303281 (GSDMB)	Erythema nodosum	XII Diseases of the skin and subcutaneous tissue (L12_)	-0.104882	0.0276006938582006	0.448451	23494
rs9303281 (GSDMB)	Mucinous and mucinous cystic tumor (controls excluding all cancers)	II Neoplasms, from cancer register (ICD-O-3)	0.287072	0.0276993769203777	0.448236	23495
rs9303281 (GSDMB)	Meningococcal infection	I Certain infectious and parasitic diseases (AB1_)	-0.204368	0.0286582719792132	0.448511	23496
rs9303281 (GSDMB)	Graves disease, strict definition	IV Endocrine, nutritional and metabolic diseases (E4_)	-0.0559254	0.0286906244006876	0.448719	23497
rs9303281 (GSDMB)	Carcinoma in situ of vagina (controls excluding all cancers)	II Neoplasms from hospital discharges (CD2_)	-0.340647	0.0289008090115534	0.448181	23498
rs9303281 (GSDMB)	Congenital lens malformations	XVII Congenital malformations, deformations and chromosomal abnormalities (Q17)	0.264375	0.0291480831664157	0.448748	23499
rs9303281 (GSDMB)	Other specified/unspecified disorders of ear	VIII Diseases of the ear and mastoid process (H8_)	0.362052	0.0296401228950511	0.448293	23500
rs9303281 (GSDMB)	Gestational [pregnancy-induced] hypertension	XV Pregnancy, childbirth and the puerperium (O15_)	-0.0327096	0.0300144230790981	0.448442	23501
rs9303281 (GSDMB)	Functional dyspepsia	XI Diseases of the digestive system (K11_)	-0.0320358	0.0301758838904748	0.448658	23502
rs9303281 (GSDMB)	Certain disorders involving the immune mechanism	III Diseases of the blood and blood-forming organs and certain disorders involving the immune mechanism (D3_)	0.0385884	0.0302398755830314	0.448719	23503
rs9303281 (GSDMB)	Other epidermal thickening	XII Diseases of the skin and subcutaneous tissue (L12_)	0.0878038	0.0302712252709537	0.448485	23504
rs9303281 (GSDMB)	Adenocarcinoma, papilloma adenocarcinoma and mucinous carcinomas of rectum (controls excluding all cancers)	II Neoplasms, from cancer register (ICD-O-3)	0.0623602	0.0302914456221649	0.448217	23505
rs9303281 (GSDMB)	All pneumoniae	X Diseases of the respiratory system (J10_)	0.0136775	0.0306880999518481	0.448719	23506
rs9303281 (GSDMB)	Sleepwalking [somnambulism]	V Mental and behavioural disorders (F5_)	0.375559	0.0307107201120738	0.448719	23507
rs9303281 (GSDMB)	Hypersensitivity pneumonitis due to organic dust	X Diseases of the respiratory system (J10_)	0.14112	0.0309955965983738	0.448812	23508
rs9303281 (GSDMB)	Polyarthropathies	XIII Diseases of the musculoskeletal system and connective tissue (M13_)	-0.0178195	0.0313025703311329	0.44861	23509
rs9303281 (GSDMB)	Diffuse large B-cell lymphoma (controls excluding all cancers)	II Neoplasms, from cancer register (ICD-O-3)	-0.0950813	0.0318082663979857	0.448032	23510
rs9303281 (GSDMB)	Complications following abortion and ectopic and molar pregnancy	XV Pregnancy, childbirth and the puerperium (O15_)	-0.0941517	0.0321218093398798	0.447507	23511
rs9303281 (GSDMB)	Cluster headache, wide	VI Diseases of the nervous system (G6_)	-0.0882062	0.0322500208687407	0.449418	23512
rs9303281 (GSDMB)	Lichen simplex chronicus and prurigo	XII Diseases of the skin and subcutaneous tissue (L12_)	0.0707292	0.032303531273355	0.448623	23513
rs9303281 (GSDMB)	Temporomandibular joint disorders	XI Diseases of the digestive system (K11_)	-0.0394393	0.0324152966185033	0.448722	23514
rs9303281 (GSDMB)	Residual foreign body in soft tissue	XIII Diseases of the musculoskeletal system and connective tissue (M13_)	0.0783485	0.0327092058518915	0.448393	23515
rs9303281 (GSDMB)	Reactive arthropathies, FINNGEN	Rheuma endpoints	-0.0632522	0.0330826278855698	0.449168	23516
rs9303281 (GSDMB)	Social phobias	V Mental and behavioural disorders (F5_)	-0.0580878	0.0332368609365152	0.448531	23517
rs9303281 (GSDMB)	Viral pneumonia (known virus, not influenza)	Interstitial lung disease endpoints	0.127847	0.03355135003938	0.448133	23518
rs9303281 (GSDMB)	Weight, inverse-rank normalized	Quantitative endpoints	-0.00486078	0.0335985086019958	0.449925	23519
rs9303281 (GSDMB)	Severe combined immunodeficiency [SCID] with reticular dysgenesis	III Diseases of the blood and blood-forming organs and certain disorders involving the immune mechanism (D3_)	0.31356	0.0336116629586542	0.44859	23520
rs9303281 (GSDMB)	Drug-induced neutropenia	III Diseases of the blood and blood-forming organs and certain disorders involving the immune mechanism (D3_)	-0.0660444	0.0336906973221922	0.448719	23521
rs9303281 (GSDMB)	Diseases of middle ear and mastoid	VIII Diseases of the ear and mastoid process (H8_)	0.0194348	0.0337652523626399	0.448719	23522
rs9303281 (GSDMB)	Renal failure	XIV Diseases of the genitourinary system (N14_)	0.025195	0.0342113332967298	0.448719	23523
rs9303281 (GSDMB)	Acute nasopharyngitis(common cold)	X Diseases of the respiratory system (J10_)	0.0461593	0.0342294562316041	0.44782	23524
rs9303281 (GSDMB)	Intrahepatic Cholestasis of Pregnancy (ICP)Â , incl. ICD-8 (more control exclusions)	XV Pregnancy, childbirth and the puerperium (O15_)	0.0583389	0.0342594195079121	0.448249	23525
rs9303281 (GSDMB)	Lumbosacral root disorders, not elsewhere classified	VI Diseases of the nervous system (G6_)	-0.157623	0.03477843217925	0.44865	23526
rs9303281 (GSDMB)	Labour and delivery complicated by umbilical cord complications	XV Pregnancy, childbirth and the puerperium (O15_)	0.0768292	0.0348128837606728	0.448336	23527
rs9303281 (GSDMB)	Chronic gastritis	XI Diseases of the digestive system (K11_)	-0.0304618	0.0348722524499704	0.448628	23528
rs9303281 (GSDMB)	Acute poliomyelitis	I Certain infectious and parasitic diseases (AB1_)	0.151271	0.035209511526721	0.448687	23529
rs9303281 (GSDMB)	Focal epilepsy, strict definition	VI Diseases of the nervous system (G6_)	-0.0366876	0.0353606304897565	0.448723	23530
rs9303281 (GSDMB)	Neuroendocrine tumor and carcinoma of stomach (controls excluding all cancers)	II Neoplasms, from cancer register (ICD-O-3)	-0.277352	0.0354846070259403	0.44808	23531
rs9303281 (GSDMB)	Other specified/unspecified bacterial intestinal infections	I Certain infectious and parasitic diseases (AB1_)	-0.0688533	0.0358030479376319	0.448834	23532
rs9303281 (GSDMB)	Spondyloarthritis	Comorbidities of Interstitial lung disease endpoints	-0.0365061	0.036029646406922	0.449404	23533
rs9303281 (GSDMB)	Other and unspecified myoneural disorders	VI Diseases of the nervous system (G6_)	-0.285739	0.0365039616913797	0.448652	23534
rs9303281 (GSDMB)	Viral meningitis	I Certain infectious and parasitic diseases (AB1_)	0.0891292	0.0367603806658696	0.448709	23535
rs9303281 (GSDMB)	Pemphigus	XII Diseases of the skin and subcutaneous tissue (L12_)	0.219084	0.0371449689797622	0.448688	23536
rs9303281 (GSDMB)	Dental pulpitis 3	XI Diseases of the digestive system (K11_)	0.0463816	0.0374015843910187	0.448719	23537
rs9303281 (GSDMB)	Mild or no visual impairment, binocular	VII Diseases of the eye and adnexa (H7_)	-0.260528	0.0376391667050917	0.448863	23538
rs9303281 (GSDMB)	Phantom limb syndrome	VI Diseases of the nervous system (G6_)	0.336399	0.0381294025181925	0.448701	23539
rs9303281 (GSDMB)	Nail disorders	XII Diseases of the skin and subcutaneous tissue (L12_)	-0.0598038	0.0381662947557097	0.448782	23540
rs9303281 (GSDMB)	Alzheimer disease	VI Diseases of the nervous system (G6_)	-0.0314392	0.0383636570515201	0.448719	23541
rs9303281 (GSDMB)	Maternal care for other conditions predominantly related to pregnancy	XV Pregnancy, childbirth and the puerperium (O15_)	0.0349439	0.038510574724551	0.448532	23542
rs9303281 (GSDMB)	Other and unspecified degenerative diseases of nervous system	VI Diseases of the nervous system (G6_)	0.117967	0.039104793782842	0.448878	23543
rs9303281 (GSDMB)	Coronary atherosclerosis	IX Diseases of the circulatory system (I9_)	0.0159275	0.039540303635656	0.448526	23544
rs9303281 (GSDMB)	Coxarthrosis, primary	XIII Diseases of the musculoskeletal system and connective tissue (M13_)	0.0210107	0.0396734528931655	0.448719	23545
rs9303281 (GSDMB)	Glaucoma	VII Diseases of the eye and adnexa (H7_)	-0.0213712	0.0397337907202415	0.448719	23546
rs9303281 (GSDMB)	Psoriatic arthropathies	XIII Diseases of the musculoskeletal system and connective tissue (M13_)	-0.0499463	0.0398143839267581	0.449091	23547
rs9303281 (GSDMB)	Colonic or urogenital fistula	XI Diseases of the digestive system (K11_)	-0.0301603	0.039882282001654	0.448719	23548
rs9303281 (GSDMB)	Tympanosclerosis	VIII Diseases of the ear and mastoid process (H8_)	0.38307	0.0404566576100521	0.448424	23549
rs9303281 (GSDMB)	Influenza and pneumonia	X Diseases of the respiratory system (J10_)	0.0125554	0.0406115906495873	0.448719	23550
rs9303281 (GSDMB)	Excessive attrition of teeth	XI Diseases of the digestive system (K11_)	0.0262074	0.0408178382164828	0.448891	23551
rs9303281 (GSDMB)	Systemic connective tissue disorders	XIII Diseases of the musculoskeletal system and connective tissue (M13_)	-0.0263781	0.0410298566847005	0.448719	23552
rs9303281 (GSDMB)	Atrophic disorders of skin	XII Diseases of the skin and subcutaneous tissue (L12_)	0.0450365	0.0410553727943554	0.448541	23553
rs9303281 (GSDMB)	Abscess of anal and rectal regions	XI Diseases of the digestive system (K11_)	-0.0545811	0.0416504789653491	0.448645	23554
rs9303281 (GSDMB)	Delayed puberty	IV Endocrine, nutritional and metabolic diseases (E4_)	-0.188881	0.0417772645235549	0.448826	23555
rs9303281 (GSDMB)	Ganglion	XIII Diseases of the musculoskeletal system and connective tissue (M13_)	0.0330171	0.0419054009179725	0.448476	23556
rs9303281 (GSDMB)	Systemic sclerosis	XIII Diseases of the musculoskeletal system and connective tissue (M13_)	-0.111527	0.0419131208891038	0.448884	23557
rs9303281 (GSDMB)	Drug-induced osteoporosis	XIII Diseases of the musculoskeletal system and connective tissue (M13_)	-0.165461	0.0426776011170354	0.448719	23558
rs9303281 (GSDMB)	Acrodermatitis continua	XII Diseases of the skin and subcutaneous tissue (L12_)	0.372641	0.0427080753225288	0.448609	23559
rs9303281 (GSDMB)	Acute bronchitis	X Diseases of the respiratory system (J10_)	0.0229164	0.0427661347479728	0.448219	23560
rs9303281 (GSDMB)	Ankylosing spondylitis	XIII Diseases of the musculoskeletal system and connective tissue (M13_)	-0.0523764	0.0430784431939686	0.448783	23561
rs9303281 (GSDMB)	Benign neoplasm: Ascending colon	II Neoplasms from hospital discharges (CD2_)	0.049109	0.0434200180842285	0.448719	23562
rs9303281 (GSDMB)	Other and unspecified urticaria	XII Diseases of the skin and subcutaneous tissue (L12_)	0.0348546	0.0438591287215111	0.448672	23563
rs9303281 (GSDMB)	Pilonidal cyst	XII Diseases of the skin and subcutaneous tissue (L12_)	0.0526879	0.0440930357008605	0.448945	23564
rs9303281 (GSDMB)	Benign neoplasm of middle ear and respiratory system	II Neoplasms from hospital discharges (CD2_)	0.0579456	0.0441042051916675	0.448719	23565
rs9303281 (GSDMB)	Graves ophthalmopathy, strict	IV Endocrine, nutritional and metabolic diseases (E4_)	-0.117257	0.0447486564055309	0.448719	23566
rs9303281 (GSDMB)	Endometriosis of ovary	XIV Diseases of the genitourinary system (N14_)	-0.0371143	0.0449179575113513	0.448615	23567
rs9303281 (GSDMB)	Acute myeloid leukaemia (controls excluding all cancers)	II Neoplasms, from cancer register (ICD-O-3)	0.184284	0.0450215040973879	0.448144	23568
rs9303281 (GSDMB)	Severe visual impairment, monocular	VII Diseases of the eye and adnexa (H7_)	-0.195893	0.0462956301665185	0.448857	23569
rs9303281 (GSDMB)	Abdominal aortic aneurysm (AAA)	IX Diseases of the circulatory system (I9_)	-0.0470657	0.047002396308482	0.448526	23570
rs9303281 (GSDMB)	Urticaria	XII Diseases of the skin and subcutaneous tissue (L12_)	0.0272498	0.0474307508737886	0.448694	23571
rs9303281 (GSDMB)	Later onset COPD	COPD and related endpoints	0.0279692	0.0478784409306451	0.448556	23572
rs9303281 (GSDMB)	Pterygium	VII Diseases of the eye and adnexa (H7_)	-0.103131	0.0479236623887575	0.448287	23573
rs9303281 (GSDMB)	Other systemic involvement of connective tissue (FG)	Rheuma endpoints	-0.0297031	0.0480142334810924	0.449054	23574
rs9303281 (GSDMB)	Other noninflammatory disorders of cervix uteri	XIV Diseases of the genitourinary system (N14_)	-0.0744338	0.0480142334810924	0.448865	23575
rs9303281 (GSDMB)	COPD-related respiratory insufficiency	Comorbidities of COPD	0.0471715	0.0482992069609795	0.448381	23576
rs9303281 (GSDMB)	Kela-code for severe mental illness	V Mental and behavioural disorders (F5_)	0.0293464	0.0486160869414047	0.448694	23577
rs9303281 (GSDMB)	Arthropathy in ulcerative colitis	Rheuma endpoints	-0.147428	0.0487663217815897	0.448809	23578
rs9303281 (GSDMB)	Covid-19 confirmed case	XXII Codes for special purposes (U22_)	-0.05294	0.0488157538045308	0.448687	23579
rs9303281 (GSDMB)	Use of antiglaucoma preparations and miotics	VII Diseases of the eye and adnexa (H7_)	-0.0560619	0.0489035064766308	0.448914	23580
rs9303281 (GSDMB)	Respiratory and cardiovascular disorders specific to the perinatal period	XVI Certain conditions originating in the perinatal period (P16_)	0.121753	0.0493139737892072	0.448719	23581
rs9303281 (GSDMB)	Colorectal adenocarcinoma (controls excluding all cancers)	II Neoplasms, from cancer register (ICD-O-3)	0.0385869	0.0498804083261122	0.448257	23582

## Sheet: S6
Supplementary Table S6. Genetic correlation between bronchiolitis and other complex phenotypes assessed with LDSC regression.
Trait	GWAS_ID	Consortium	Sample_size	Group	rg*	se	z	p
Wheeze or whistling in the chest in last year	ukb-b-18335	MRC-IEU	453959	lung_function	0.3914	0.1203	3.254	0.001137
Taking other prescription medications	ukb-b-20292	MRC-IEU	461332	drugs_supplements	0.3071	0.1035	2.966	0.003015
Smoking status: Previous	ukb-a-224	Neale Lab	336024	smoking	0.3027	0.1084	2.793	0.005222
Years of schooling	ieu-a-1239	SSGAC	766345	education_intelligence	-0.2086	0.07531	-2.769	0.005615
Age Of Smoking Initiation	ieu-b-24	GWAS and Sequencing Consortium of Alcohol and Nicotine use	341427	smoking	-0.3498	0.1278	-2.738	0.006189
Qualifications: College or University degree	ukb-b-16489	MRC-IEU	458079	education_intelligence	-0.2419	0.0884	-2.736	0.006213
Smoking status: Never	ukb-d-20116_0	NA	359706	smoking	-0.2385	0.0875	-2.726	0.006408
Number of treatments/medications taken	ukb-b-3656	MRC-IEU	462933	drugs_supplements	0.2796	0.104	2.688	0.007193
Forced expiratory volume in 1-second (FEV1), Best measure	ukb-b-11141	MRC-IEU	345665	lung_function	-0.2599	0.09866	-2.635	0.008422
Forced expiratory volume in 1-second (FEV1), predicted percentage	ukb-b-13405	MRC-IEU	148653	lung_function	-0.2935	0.1121	-2.619	0.008817
Had other major operations	ukb-b-15378	MRC-IEU	248845	diseases	0.3373	0.1331	2.534	0.01127
Age at first live birth	ukb-b-12405	MRC-IEU	170498	gynecology_fertility	-0.2466	0.0982	-2.511	0.01202
Phospholipids to total lipids ratio in large LDL	met-d-L_LDL_PL_pct	NA	115078	NMR_metabo_UKBB	0.3659	0.1475	2.48	0.01313
Forced expiratory volume in 1-second (FEV1)	ukb-b-19657	MRC-IEU	421986	lung_function	-0.2312	0.09327	-2.479	0.01316
Lung function (FEV1/FVC)	ebi-a-GCST007431	NA	321047	lung_function	-0.1912	0.0775	-2.466	0.01365
Childhood asthma (age<16)	ukb-d-ASTHMA_CHILD	NA	361194	lung_function	0.6231	0.2538	2.455	0.01409
Maternal smoking around birth	ukb-b-17685	MRC-IEU	397732	smoking	0.2407	0.0983	2.448	0.01436
Shortness of breath walking on level ground	ukb-b-9543	MRC-IEU	150308	activity_fitness_sleep	0.3792	0.1558	2.434	0.01492
Diagnoses - main ICD10: M20 Acquired deformities of fingers and toes	ukb-a-564	Neale Lab	337199	diseases	0.5269	0.2177	2.42	0.01552
Age started oral contraceptive pill	ukb-b-9433	MRC-IEU	198213	gynecology_fertility	-0.3138	0.1297	-2.42	0.01554
Arm fat percentage (left)	ukb-b-20188	MRC-IEU	454724	anthropometry	0.1847	0.07875	2.346	0.01897
Heel bone mineral density (BMD) T-score, automated	ukb-b-20124	MRC-IEU	265753	pain_skeletal	0.1622	0.06937	2.338	0.01936
Fractured bone site(s): Ankle	ukb-b-15582	MRC-IEU	460340	pain_skeletal	-0.4898	0.2116	-2.315	0.02062
Diabetes diagnosed by doctor	ukb-b-10753	MRC-IEU	461578	diseases	0.2483	0.1074	2.311	0.02082
Leg fat percentage (right)	ukb-b-20531	MRC-IEU	454854	anthropometry	0.1776	0.0779	2.28	0.0226
Long-standing illness, disability or infirmity	ukb-b-13764	MRC-IEU	451893	diseases	0.1837	0.08077	2.274	0.02295
Body mass index (BMI)	ukb-b-19953	MRC-IEU	461460	anthropometry	0.1735	0.07645	2.269	0.02325
Forced vital capacity (FVC), Best measure	ukb-b-14713	MRC-IEU	345665	lung_function	-0.2	0.08889	-2.25	0.02442
Diagnoses - main ICD10: R10 Abdominal and pelvic pain	ukb-a-582	Neale Lab	337199	diseases	0.4236	0.1886	2.246	0.02473
Cholesteryl esters to total lipids ratio in large LDL	met-d-L_LDL_CE_pct	NA	115078	NMR_metabo_UKBB	-0.3079	0.1384	-2.224	0.02613
Arm fat percentage (right)	ukb-b-12854	MRC-IEU	454789	anthropometry	0.1721	0.0774	2.223	0.02619
smoking initiation	ieu-b-4877	GSCAN	607291	smoking	0.1709	0.07865	2.173	0.0298
Body fat percentage	ukb-b-8909	MRC-IEU	454633	anthropometry	0.1655	0.0762	2.172	0.02987
Leg fat percentage (left)	ukb-b-18377	MRC-IEU	454826	anthropometry	0.1685	0.07789	2.163	0.03052
Mother's age at death	ukb-b-12687	MRC-IEU	273111	family_memb_health	-0.3547	0.1672	-2.122	0.03383
Usual walking pace	ukb-b-4711	MRC-IEU	459915	activity_fitness_sleep	-0.18	0.08497	-2.119	0.03412
Diagnoses - main ICD10: M17 Gonarthrosis [arthrosis of knee]	ukb-a-563	Neale Lab	337199	diseases	0.3615	0.171	2.114	0.0345
Number of operations, self-reported	ukb-b-4733	MRC-IEU	462933	diseases	0.2146	0.1016	2.112	0.03465
Mineral and other dietary supplements: Glucosamine	ukb-b-11535	MRC-IEU	461384	drugs_supplements	0.2853	0.1351	2.112	0.03466
Arm fat mass (left)	ukb-b-8338	MRC-IEU	454684	anthropometry	0.1523	0.07245	2.102	0.03551
Vascular/heart problems diagnosed by doctor: Heart attack	ukb-b-11590	MRC-IEU	461880	diseases	0.2555	0.1218	2.097	0.03599
Age at last live birth	ukb-b-8727	MRC-IEU	170248	gynecology_fertility	-0.222	0.1062	-2.091	0.0365
Leg fat mass (right)	ukb-b-18096	MRC-IEU	454846	anthropometry	0.147	0.07127	2.062	0.03919
Cigarettes per Day	ieu-b-25	GWAS and Sequencing Consortium of Alcohol and Nicotine use	337334	smoking	0.1856	0.09044	2.052	0.04017
Cigarettes smoked per day	ieu-b-142	GSCAN	249752	smoking	0.1856	0.09049	2.051	0.04027
Vitamin and mineral supplements: Vitamin D	ukb-b-12648	MRC-IEU	460351	drugs_supplements	-0.4419	0.216	-2.046	0.04076
Past tobacco smoking	ukb-b-2134	MRC-IEU	424960	smoking	-0.1556	0.07633	-2.038	0.04151
Free cholesterol to total lipids ratio in chylomicrons and extremely large VLDL	met-d-XXL_VLDL_FC_pct	NA	111631	NMR_metabo_UKBB	0.2883	0.1418	2.033	0.04204
Arm fat mass (right)	ukb-b-6704	MRC-IEU	454757	anthropometry	0.143	0.07074	2.021	0.04331
Trunk fat percentage	ukb-b-16407	MRC-IEU	454613	anthropometry	0.1505	0.07467	2.015	0.04386
Leg fat mass (left)	ukb-b-7212	MRC-IEU	454823	anthropometry	0.1431	0.07116	2.011	0.04432
Job involves mainly walking or standing	ukb-b-4461	MRC-IEU	263556	activity_fitness_sleep	0.1929	0.09627	2.004	0.04506
Forced vital capacity (FVC)	ukb-b-7953	MRC-IEU	421986	lung_function	-0.1686	0.08437	-1.999	0.04565
Medication for pain relief, constipation, heartburn: None of the above	ukb-b-11085	MRC-IEU	457547	drugs_supplements	-0.1798	0.09017	-1.994	0.04614
Pain type(s) experienced in last month: None of the above	ukb-b-9130	MRC-IEU	461857	pain_skeletal	-0.1914	0.09625	-1.989	0.0467
Triglycerides to total lipids ratio in chylomicrons and extremely large VLDL	met-d-XXL_VLDL_TG_pct	NA	111631	NMR_metabo_UKBB	-0.2933	0.1483	-1.978	0.04794
Job involves heavy manual or physical work	ukb-b-2002	MRC-IEU	263615	activity_fitness_sleep	0.1818	0.09238	1.968	0.04911
HOMA-B	ieu-b-117	MAGIC	36466	biomarker	0.4076	0.2076	1.963	0.04964
Peak expiratory flow (PEF)	ukb-b-12019	MRC-IEU	421986	lung_function	-0.1842	0.09424	-1.955	0.05063
Chest pain or discomfort	ukb-b-10591	MRC-IEU	458012	pain_skeletal	0.1974	0.1015	1.944	0.05194
Age completed full time education	ukb-b-6134	MRC-IEU	307897	education_intelligence	-0.1898	0.09868	-1.924	0.0544
Diagnoses - main ICD10: K52 Other non-infective gastro-enteritis and colitis	ukb-a-554	Neale Lab	337199	diseases	0.6769	0.3523	1.921	0.05467
Father's age at death	ukb-b-11303	MRC-IEU	341118	family_memb_health	-0.2287	0.1192	-1.918	0.05514
Whole body fat mass	ukb-b-19393	MRC-IEU	454137	anthropometry	0.134	0.07001	1.914	0.05563
Noisy workplace	ukb-b-2091	MRC-IEU	151624	work_stress	0.2649	0.139	1.906	0.05668
Trunk fat mass	ukb-b-20044	MRC-IEU	454588	anthropometry	0.1329	0.06998	1.899	0.05751
Diagnoses - main ICD10: K40 Inguinal hernia	ukb-a-549	Neale Lab	337199	diseases	-0.2574	0.1366	-1.884	0.05958
Parental longevity (combined parental age at death)	ebi-a-GCST006702	NA	208118	family_memb_health	-0.3025	0.1607	-1.883	0.05977
Diagnoses - main ICD10: H25 Senile cataract	ukb-a-529	Neale Lab	337199	diseases	0.7198	0.3837	1.876	0.06067
Qualifications: CSEs or equivalent	ukb-b-10505	MRC-IEU	458079	education_intelligence	0.2696	0.1441	1.871	0.06136
Diagnoses - main ICD10: G56 Mononeuropathies of upper limb	ukb-a-528	Neale Lab	337199	diseases	0.3305	0.1775	1.862	0.06267
Diagnoses - main ICD10: N92 Excessive, frequent and irregular menstruation	ukb-d-N92	NA	361194	gynecology_fertility	0.4399	0.2367	1.858	0.06313
Free cholesterol to total lipids ratio in small HDL	met-d-S_HDL_FC_pct	NA	115078	NMR_metabo_UKBB	-0.1948	0.1052	-1.852	0.06397
Former vs current smoker	ieu-a-963	TAG	41969	smoking	0.4163	0.2248	1.852	0.06403
Hip circumference	ukb-b-15590	MRC-IEU	462117	anthropometry	0.1254	0.06792	1.846	0.06491
Type 2 diabetes	ebi-a-GCST006867	NA	655666	diseases	0.1714	0.09321	1.838	0.06601
Ever smoked	ukb-b-20261	MRC-IEU	461066	smoking	0.1442	0.07858	1.835	0.06655
Reason for glasses/contact lenses: For 'astigmatism'	ukb-b-10937	MRC-IEU	460536	eye_ear	-0.2802	0.1531	-1.83	0.0672
Number of live births	ukb-b-1209	MRC-IEU	250782	gynecology_fertility	0.1869	0.1023	1.826	0.06784
Tyrosine	met-d-Tyr	NA	114911	NMR_metabo_UKBB	0.2002	0.1099	1.822	0.06847
Sensitivity / hurt feelings	ukb-b-9981	MRC-IEU	449419	mood_behaviour	0.1743	0.096	1.816	0.06938
Used an inhaler for chest within last hour	ukb-b-11188	MRC-IEU	424873	lung_function	0.5366	0.297	1.807	0.07075
Vascular/heart problems diagnosed by doctor: None of the above	ukb-b-13352	MRC-IEU	461880	diseases	-0.1476	0.08189	-1.802	0.07148
Difference in height between childhood and adulthood	ieu-a-1037	EGG	10799	anthropometry	-0.377	0.21	-1.795	0.07261
Childhood obesity	ieu-a-1096	EGG	13848	anthropometry	0.2564	0.1428	1.795	0.07266
Waist circumference	ukb-b-9405	MRC-IEU	462166	anthropometry	0.1316	0.07375	1.784	0.07444
Cholesterol to total lipids ratio in chylomicrons and extremely large VLDL	met-d-XXL_VLDL_C_pct	NA	111631	NMR_metabo_UKBB	0.2344	0.1328	1.765	0.07763
Health satisfaction	ukb-b-2053	MRC-IEU	152420	activity_fitness_sleep	0.1927	0.1097	1.757	0.07885
Ischemic stroke	ebi-a-GCST005843	NA	440328	diseases	0.236	0.1352	1.746	0.08075
Qualifications: None of the above	ukb-b-17729	MRC-IEU	458079	education_intelligence	0.1444	0.08361	1.728	0.08406
Sleeplessness / insomnia	ukb-b-3957	MRC-IEU	462341	work_stress	0.142	0.08223	1.726	0.08426
Birth weight of first child	ukb-b-3357	MRC-IEU	200272	anthropometry	-0.14	0.0816	-1.716	0.08618
Phospholipids to total lipids ratio in chylomicrons and extremely large VLDL	met-d-XXL_VLDL_PL_pct	NA	111631	NMR_metabo_UKBB	0.2453	0.1433	1.712	0.08698
Diagnoses - main ICD10: D25 Leiomyoma of uterus	ukb-a-522	Neale Lab	337199	diseases	0.3935	0.2326	1.692	0.09071
Bilateral oophorectomy (both ovaries removed)	ukb-a-325	Neale Lab	178676	gynecology_fertility	0.2903	0.1716	1.691	0.09076
Diagnoses - main ICD10: M10 Gout	ukb-a-561	Neale Lab	337199	diseases	0.8124	0.481	1.689	0.09122
Vascular/heart problems diagnosed by doctor: High blood pressure	ukb-b-14177	MRC-IEU	461880	diseases	0.14	0.08329	1.681	0.09281
Comparative height size at age 10	ukb-a-35	Neale Lab	332021	anthropometry	-0.1136	0.06782	-1.676	0.09382
Frequency of other exercises in last 4 weeks	ukb-b-3502	MRC-IEU	220207	activity_fitness_sleep	-0.2398	0.1437	-1.669	0.09514
Fractured bone site(s): Wrist	ukb-b-9571	MRC-IEU	460340	pain_skeletal	-0.3364	0.2021	-1.665	0.09601
Weight	ukb-b-11842	MRC-IEU	461632	anthropometry	0.105	0.0634	1.656	0.09764
Diagnoses - main ICD10: S52 Fracture of forearm	ukb-a-590	Neale Lab	337199	diseases	-0.3588	0.2167	-1.656	0.09772
Wears glasses or contact lenses	ukb-b-14576	MRC-IEU	462254	eye_ear	-0.2751	0.1664	-1.654	0.09819
Coronary artery disease	ebi-a-GCST005195	NA	547261	diseases	0.1237	0.0761	1.625	0.1041
Tinnitus: Yes, but not now, but have in the past	ukb-d-4803_14	NA	117882	eye_ear	0.4437	0.2742	1.618	0.1057
Diagnoses - main ICD10: J33 Nasal polyp	ukb-a-541	Neale Lab	337199	diseases	0.5406	0.3357	1.611	0.1073
Lumbar spine bone mineral density	ieu-a-982	GEFOS	28498	pain_skeletal	0.2001	0.1245	1.607	0.1082
Ever used hormone-replacement therapy (HRT)	ukb-b-18541	MRC-IEU	250301	gynecology_fertility	0.1897	0.1184	1.602	0.1092
Number of cigarettes previously smoked daily	ukb-b-6019	MRC-IEU	108946	smoking	0.1769	0.1106	1.599	0.1098
Operation code: bilateral oophorectomy	ukb-b-1962	MRC-IEU	462933	gynecology_fertility	0.2527	0.1584	1.595	0.1107
Tinnitus: No, never	ukb-d-4803_0	NA	117882	eye_ear	-0.2214	0.1389	-1.594	0.1109
Diagnoses - main ICD10: J45.9 Asthma, unspecified	ukb-b-20208	MRC-IEU	463010	diseases	0.817	0.5132	1.592	0.1114
Diagnoses - main ICD10: I20 Angina pectoris	ukb-a-532	Neale Lab	337199	diseases	0.2949	0.1866	1.581	0.114
Diagnoses - main ICD10: K50 Crohn's disease [regional enteritis]	ukb-a-552	Neale Lab	337199	diseases	0.4596	0.2922	1.573	0.1158
Diagnoses - main ICD10: K76 Other diseases of liver	ukb-a-558	Neale Lab	337199	diseases	-0.4739	0.3023	-1.567	0.117
Standing height	ukb-b-10787	MRC-IEU	461950	anthropometry	-0.0935	0.0599	-1.561	0.1185
Leg pain on walking	ukb-b-10387	MRC-IEU	151553	pain_skeletal	0.197	0.1264	1.559	0.1189
Creatinine (enzymatic) in urine	ukb-a-333	Neale Lab	327525	biomarker	0.1424	0.09206	1.547	0.1219
Diagnoses - main ICD10: K62 Other diseases of anus and rectum	ukb-a-557	Neale Lab	337199	diseases	0.4524	0.294	1.539	0.1238
Vitamin and mineral supplements: Multivitamins +/- minerals	ukb-b-16812	MRC-IEU	460351	drugs_supplements	0.1768	0.1152	1.535	0.1249
Cholesteryl esters to total lipids ratio in chylomicrons and extremely large VLDL	met-d-XXL_VLDL_CE_pct	NA	111631	NMR_metabo_UKBB	0.208	0.1362	1.527	0.1267
Types of transport used (excluding work): Walk	ukb-b-14926	MRC-IEU	460491	activity_fitness_sleep	-0.1526	0.0999	-1.527	0.1267
Glycine	met-d-Gly	NA	114972	NMR_metabo_UKBB	-0.1456	0.0954	-1.526	0.127
Triglycerides in very large HDL	met-d-XL_HDL_TG	NA	115078	NMR_metabo_UKBB	-0.1557	0.1022	-1.523	0.1277
Eye problems/disorders: Cataract	ukb-b-8329	MRC-IEU	150642	diseases	0.2735	0.1801	1.518	0.1289
Lung cancer	bbj-a-133	NA	212453	diseases	-0.5368	0.3538	-1.517	0.1291
Cholesterol to total lipids ratio in small LDL	met-d-S_LDL_C_pct	NA	115078	NMR_metabo_UKBB	0.2203	0.1452	1.517	0.1293
Platelet count	ukb-d-30080_irnt	NA	350474	biomarker	0.1272	0.08417	1.511	0.1307
Financial situation satisfaction	ukb-b-2830	MRC-IEU	152153	work_stress	0.1943	0.1288	1.508	0.1315
Triglycerides in large VLDL	met-d-L_VLDL_TG	NA	115078	NMR_metabo_UKBB	-0.1287	0.08603	-1.496	0.1346
Number of children fathered	ukb-b-2227	MRC-IEU	209872	gynecology_fertility	0.206	0.1382	1.49	0.1362
Phospholipids to total lipids ratio in medium LDL	met-d-M_LDL_PL_pct	NA	115078	NMR_metabo_UKBB	0.1891	0.1275	1.483	0.138
Chest pain or discomfort walking normally	ukb-b-11578	MRC-IEU	72395	pain_skeletal	0.2133	0.1442	1.478	0.1393
Average diameter for VLDL particles	met-d-VLDL_size	NA	115078	NMR_metabo_UKBB	-0.1226	0.08297	-1.477	0.1397
Triglycerides in small LDL	met-d-S_LDL_TG	NA	115078	NMR_metabo_UKBB	-0.1282	0.08687	-1.475	0.1401
Medication for cholesterol, blood pressure, diabetes, or take exogenous hormones: Blood pressure medication	ukb-b-18009	MRC-IEU	249710	drugs_supplements	0.1285	0.08754	1.468	0.1422
Light smokers, at least 100 smokes in lifetime	ukb-b-8133	MRC-IEU	123894	smoking	0.1725	0.1181	1.46	0.1443
Triglycerides in VLDL	met-d-VLDL_TG	NA	115078	NMR_metabo_UKBB	-0.1234	0.08456	-1.459	0.1446
Pain type(s) experienced in last month: Neck or shoulder pain	ukb-b-18596	MRC-IEU	461857	pain_skeletal	0.1552	0.1065	1.457	0.1451
Vitamin and mineral supplements: Vitamin A	ukb-b-9596	MRC-IEU	460351	drugs_supplements	-0.391	0.2686	-1.455	0.1455
Triglycerides in medium LDL	met-d-M_LDL_TG	NA	115078	NMR_metabo_UKBB	-0.1298	0.08976	-1.446	0.1481
Mineral and other dietary supplements: Selenium	ukb-b-19158	MRC-IEU	461384	drugs_supplements	0.2821	0.1955	1.443	0.1491
Duration of strenuous sports	ukb-b-1046	MRC-IEU	46993	activity_fitness_sleep	0.4575	0.319	1.434	0.1516
Triglycerides in chylomicrons and extremely large VLDL	met-d-XXL_VLDL_TG	NA	115078	NMR_metabo_UKBB	-0.1323	0.09229	-1.433	0.1518
Total lipids in large VLDL	met-d-L_VLDL_L	NA	115078	NMR_metabo_UKBB	-0.1215	0.08531	-1.424	0.1544
Sitting height	ukb-b-16881	MRC-IEU	461536	anthropometry	-0.08593	0.06046	-1.421	0.1552
Anorexia Nervosa	ieu-a-1186	PGC-ED	14477	diseases	-0.246	0.1739	-1.415	0.1572
Qualifications: NVQ or HND or HNC or equivalent	ukb-b-7926	MRC-IEU	458079	education_intelligence	0.1842	0.1306	1.41	0.1586
Platelet crit	ukb-d-30090_irnt	NA	350471	biomarker	0.1047	0.07493	1.398	0.1621
Cholesteryl esters to total lipids ratio in IDL	met-d-IDL_CE_pct	NA	115078	NMR_metabo_UKBB	0.1574	0.1129	1.395	0.1632
Illness, injury, bereavement, stress in last 2 years: Death of a close relative	ukb-b-18712	MRC-IEU	459742	work_stress	-0.2624	0.1884	-1.393	0.1637
Triglycerides in medium VLDL	met-d-M_VLDL_TG	NA	115078	NMR_metabo_UKBB	-0.1179	0.08482	-1.39	0.1645
Concentration of large VLDL particles	met-d-L_VLDL_P	NA	115078	NMR_metabo_UKBB	-0.1164	0.08406	-1.385	0.166
Total lipids in VLDL	met-d-VLDL_L	NA	115078	NMR_metabo_UKBB	-0.1186	0.08561	-1.385	0.1661
Medication for cholesterol, blood pressure, diabetes, or take exogenous hormones: Hormone replacement therapy	ukb-b-8080	MRC-IEU	249710	drugs_supplements	0.2219	0.1608	1.38	0.1675
Isoleucine	met-d-Ile	NA	115075	NMR_metabo_UKBB	0.2026	0.1475	1.373	0.1696
Pack years of smoking	ukb-b-10831	MRC-IEU	142387	smoking	0.1423	0.1038	1.371	0.1705
Birth weight	ukb-b-13378	MRC-IEU	261932	anthropometry	-0.1136	0.08293	-1.37	0.1708
Had menopause	ukb-b-18105	MRC-IEU	211114	gynecology_fertility	-0.2526	0.185	-1.366	0.1721
HOMA-IR	ieu-b-118	MAGIC	37037	biomarker	0.2785	0.2044	1.362	0.1731
Diagnoses - main ICD10: M25 Other joint disorders, not elsewhere classified	ukb-d-M25	NA	361194	diseases	0.3816	0.2808	1.359	0.1742
Pain type(s) experienced in last month: Knee pain	ukb-b-16254	MRC-IEU	461857	pain_skeletal	0.1431	0.1054	1.358	0.1744
Duration of walks	ukb-b-16998	MRC-IEU	395831	activity_fitness_sleep	0.1378	0.1017	1.355	0.1754
Risk taking	ukb-b-14147	MRC-IEU	446279	mood_behaviour	0.1259	0.09313	1.351	0.1765
Average weekly spirits intake	ukb-b-1707	MRC-IEU	326565	alcohol	0.1808	0.1338	1.351	0.1767
Ever depressed for a whole week	ukb-b-6848	MRC-IEU	149899	mood_behaviour	0.1591	0.1179	1.349	0.1773
Monounsaturated fatty acids	met-d-MUFA	NA	114999	NMR_metabo_UKBB	-0.1126	0.08362	-1.346	0.1782
Total lipids in medium VLDL	met-d-M_VLDL_L	NA	115078	NMR_metabo_UKBB	-0.1227	0.09135	-1.344	0.1791
Total triglycerides	met-d-Total_TG	NA	115078	NMR_metabo_UKBB	-0.1131	0.08422	-1.342	0.1795
Mineral and other dietary supplements: Calcium	ukb-b-7043	MRC-IEU	461384	drugs_supplements	-0.1964	0.1465	-1.341	0.1801
Amyotrophic lateral sclerosis	ebi-a-GCST005647	NA	80610	neurology	0.3158	0.2357	1.34	0.1803
Infant head circumference	ieu-a-28	EGG	10768	infancy_puberty	0.3046	0.2286	1.333	0.1827
Total fatty acids	met-d-Total_FA	NA	114999	NMR_metabo_UKBB	-0.1164	0.08738	-1.332	0.1828
Diagnoses - main ICD10: J34 Other disorders of nose and nasal sinuses	ukb-a-542	Neale Lab	337199	diseases	0.4996	0.3756	1.33	0.1835
Smoking status: Current	ukb-a-225	Neale Lab	336024	smoking	0.1235	0.0934	1.322	0.1862
Medication for pain relief, constipation, heartburn: Ibuprofen (e.g. Nurofen)	ukb-b-8888	MRC-IEU	457547	drugs_supplements	0.1482	0.1124	1.318	0.1874
Cholesteryl esters to total lipids ratio in small VLDL	met-d-S_VLDL_CE_pct	NA	115078	NMR_metabo_UKBB	0.1566	0.1196	1.31	0.1903
Medication for pain relief, constipation, heartburn: Aspirin	ukb-b-7137	MRC-IEU	457547	drugs_supplements	0.1494	0.1144	1.306	0.1917
Phospholipids in very large VLDL	met-d-XL_VLDL_PL	NA	115078	NMR_metabo_UKBB	-0.1093	0.08381	-1.304	0.1922
Free cholesterol to total lipids ratio in large VLDL	met-d-L_VLDL_FC_pct	NA	115067	NMR_metabo_UKBB	0.1763	0.1356	1.3	0.1935
Total lipids in very large VLDL	met-d-XL_VLDL_L	NA	115078	NMR_metabo_UKBB	-0.1092	0.08401	-1.3	0.1937
Triglycerides in LDL	met-d-LDL_TG	NA	115078	NMR_metabo_UKBB	-0.1177	0.09109	-1.293	0.1961
Transport type for commuting to job workplace: Walk	ukb-b-15005	MRC-IEU	245364	activity_fitness_sleep	-0.2083	0.1613	-1.292	0.1964
Triglycerides in small VLDL	met-d-S_VLDL_TG	NA	115078	NMR_metabo_UKBB	-0.1103	0.08542	-1.291	0.1966
Diagnoses - main ICD10: D12 Benign neoplasm of colon, rectum, anus and anal canal	ukb-d-D12	NA	361194	diseases	0.1882	0.1462	1.288	0.1979
Free cholesterol in very large VLDL	met-d-XL_VLDL_FC	NA	115078	NMR_metabo_UKBB	-0.1079	0.08384	-1.287	0.1981
Diagnoses - main ICD10: N20 Calculus of kidney and ureter	ukb-a-574	Neale Lab	337199	diseases	0.2735	0.2128	1.285	0.1988
Diagnoses - main ICD10: S76 Injury of muscle and tendon at hip and thigh level	ukb-a-592	Neale Lab	337199	diseases	-0.689	0.5378	-1.281	0.2001
Free cholesterol to total lipids ratio in large HDL	met-d-L_HDL_FC_pct	NA	115078	NMR_metabo_UKBB	-0.1191	0.09376	-1.27	0.2042
HDL cholesterol	ieu-b-109	UK Biobank	403943	biomarker	-0.09085	0.07185	-1.264	0.2061
Concentration of very large VLDL particles	met-d-XL_VLDL_P	NA	115078	NMR_metabo_UKBB	-0.1046	0.08278	-1.263	0.2065
Concentration of small VLDL particles	met-d-S_VLDL_P	NA	115078	NMR_metabo_UKBB	-0.1089	0.08637	-1.261	0.2074
Triglycerides in very large VLDL	met-d-XL_VLDL_TG	NA	115078	NMR_metabo_UKBB	-0.1047	0.08304	-1.26	0.2076
Glaucoma	bbj-a-121	NA	212453	diseases	-0.2517	0.2007	-1.254	0.2099
Phospholipids to total lipids ratio in IDL	met-d-IDL_PL_pct	NA	115078	NMR_metabo_UKBB	-0.1782	0.1422	-1.253	0.2101
Alanine	met-d-Ala	NA	115074	NMR_metabo_UKBB	0.159	0.1271	1.251	0.2109
Sodium in urine	ukb-a-335	Neale Lab	326831	biomarker	0.1018	0.08144	1.251	0.2111
Total lipids in chylomicrons and extremely large VLDL	met-d-XXL_VLDL_L	NA	115078	NMR_metabo_UKBB	-0.1095	0.0878	-1.247	0.2122
Phospholipids in VLDL	met-d-VLDL_PL	NA	115078	NMR_metabo_UKBB	-0.1069	0.08588	-1.245	0.213
Concentration of small LDL particles	met-d-S_LDL_P	NA	115078	NMR_metabo_UKBB	-0.1498	0.1204	-1.244	0.2137
Concentration of medium VLDL particles	met-d-M_VLDL_P	NA	115078	NMR_metabo_UKBB	-0.1199	0.09662	-1.241	0.2146
Started insulin within one year diagnosis of diabetes	ukb-b-8388	MRC-IEU	21241	drugs_supplements	-0.3104	0.2501	-1.241	0.2146
Concentration of chylomicrons and extremely large VLDL particles	met-d-XXL_VLDL_P	NA	115078	NMR_metabo_UKBB	-0.1055	0.08556	-1.233	0.2174
Number of full brothers	ukb-b-4263	MRC-IEU	455347	family_memb_health	-0.1712	0.1389	-1.233	0.2177
Phospholipids in small LDL	met-d-S_LDL_PL	NA	115078	NMR_metabo_UKBB	-0.1622	0.1328	-1.221	0.2219
Cataract	bbj-a-94	NA	212453	eye_ear	-0.3431	0.2819	-1.217	0.2237
Free cholesterol to total lipids ratio in large LDL	met-d-L_LDL_FC_pct	NA	115078	NMR_metabo_UKBB	0.1089	0.08961	1.215	0.2244
Reason for glasses/contact lenses: For a 'lazy' eye or an eye with poor vision since childhood (called 'amblyopia')	ukb-b-9139	MRC-IEU	460536	eye_ear	-0.3032	0.2496	-1.215	0.2245
Irritability	ukb-b-13745	MRC-IEU	442169	mood_behaviour	-0.09831	0.08107	-1.213	0.2253
Diagnoses - main ICD10: I48 Atrial fibrillation and flutter	ukb-b-964	MRC-IEU	463010	diseases	-0.1841	0.152	-1.211	0.2258
Ratio of triglycerides to phosphoglycerides	met-d-TG_by_PG	NA	114999	NMR_metabo_UKBB	-0.104	0.086	-1.209	0.2266
Cholesterol to total lipids ratio in IDL	met-d-IDL_C_pct	NA	115078	NMR_metabo_UKBB	0.1248	0.1034	1.207	0.2275
Linoleic acid	met-d-LA	NA	114999	NMR_metabo_UKBB	-0.1076	0.08919	-1.207	0.2275
Cancer diagnosed by doctor	ukb-b-16855	MRC-IEU	461311	diseases	0.1842	0.153	1.204	0.2285
Nervous feelings	ukb-b-20544	MRC-IEU	450700	mood_behaviour	-0.1031	0.08597	-1.2	0.2303
Phospholipids in medium VLDL	met-d-M_VLDL_PL	NA	115078	NMR_metabo_UKBB	-0.1171	0.09779	-1.197	0.2313
Phospholipids in large VLDL	met-d-L_VLDL_PL	NA	115078	NMR_metabo_UKBB	-0.09865	0.08248	-1.196	0.2317
Impedance of arm (right)	ukb-b-7859	MRC-IEU	454826	anthropometry	-0.08284	0.06929	-1.196	0.2319
Non-accidental death in close genetic family	ukb-b-19722	MRC-IEU	144817	family_memb_health	-0.2618	0.219	-1.195	0.232
Headaches for 3+ months	ukb-b-13092	MRC-IEU	91269	pain_skeletal	0.1789	0.1499	1.194	0.2327
Total lipids in small VLDL	met-d-S_VLDL_L	NA	115078	NMR_metabo_UKBB	-0.1036	0.08695	-1.192	0.2334
Morning/evening person (chronotype)	ukb-b-4956	MRC-IEU	413343	mood_behaviour	-0.09528	0.08017	-1.188	0.2347
Fractured/broken bones in last 5 years	ukb-b-13346	MRC-IEU	460389	pain_skeletal	-0.147	0.1241	-1.184	0.2363
Hand grip strength (left)	ukb-b-7478	MRC-IEU	461026	activity_fitness_sleep	0.09299	0.07871	1.181	0.2374
Triglycerides in very small VLDL	met-d-XS_VLDL_TG	NA	115078	NMR_metabo_UKBB	-0.1043	0.08855	-1.178	0.239
Saturated fatty acids	met-d-SFA	NA	114999	NMR_metabo_UKBB	-0.1098	0.09347	-1.175	0.2402
Number of older siblings	ukb-b-1997	MRC-IEU	133020	family_memb_health	-0.3213	0.274	-1.173	0.2409
Triglycerides in large LDL	met-d-L_LDL_TG	NA	115078	NMR_metabo_UKBB	-0.1094	0.09358	-1.169	0.2423
Free cholesterol in large VLDL	met-d-L_VLDL_FC	NA	115078	NMR_metabo_UKBB	-0.0972	0.08317	-1.169	0.2426
Alcohol drinker status: Previous	ukb-a-227	Neale Lab	336965	alcohol	0.1776	0.1525	1.165	0.2441
Diagnoses - main ICD10: H26.9 Cataract, unspecified	ukb-b-12397	MRC-IEU	463010	diseases	0.1776	0.1536	1.156	0.2477
Ferritin levels	ebi-a-GCST005072	NA	9818	biomarker	-0.2796	0.2431	-1.15	0.2501
Diagnoses - main ICD10: M54 Dorsalgia	ukb-a-569	Neale Lab	337199	diseases	0.2049	0.1789	1.146	0.252
Average weekly fortified wine intake	ukb-b-1070	MRC-IEU	327563	alcohol	-0.1992	0.1739	-1.145	0.252
Concentration of VLDL particles	met-d-VLDL_P	NA	115078	NMR_metabo_UKBB	-0.1024	0.08947	-1.145	0.2522
Mouth/teeth dental problems: Painful gums	ukb-b-11161	MRC-IEU	461113	dental	-0.2226	0.1948	-1.142	0.2533
Ratio of monounsaturated fatty acids to total fatty acids	met-d-MUFA_pct	NA	114999	NMR_metabo_UKBB	-0.09731	0.08528	-1.141	0.2538
Total concentration of branched-chain amino acids (leucine + isoleucine + valine)	met-d-Total_BCAA	NA	115047	NMR_metabo_UKBB	0.1427	0.1254	1.138	0.2553
Free cholesterol to total lipids ratio in medium LDL	met-d-M_LDL_FC_pct	NA	115078	NMR_metabo_UKBB	0.1038	0.09135	1.136	0.2558
Free cholesterol in VLDL	met-d-VLDL_FC	NA	115078	NMR_metabo_UKBB	-0.09946	0.08793	-1.131	0.258
Vascular/heart problems diagnosed by doctor: Stroke	ukb-b-8714	MRC-IEU	461880	diseases	-0.2748	0.2431	-1.13	0.2583
Primary biliary cirrhosis	ebi-a-GCST005581	NA	11375	diseases	-0.3105	0.2755	-1.127	0.2596
Ever had stillbirth, spontaneous miscarriage or termination	ukb-b-12621	MRC-IEU	247180	gynecology_fertility	0.1741	0.1551	1.123	0.2616
Cerebral aneurysm	bbj-a-96	NA	195203	neurology	0.2206	0.1969	1.12	0.2625
Medication for pain relief, constipation, heartburn: Laxatives (e.g. Dulcolax, Senokot)	ukb-b-11461	MRC-IEU	457547	drugs_supplements	0.1529	0.1364	1.121	0.2625
Mouth/teeth dental problems: Bleeding gums	ukb-b-7872	MRC-IEU	461113	dental	-0.1357	0.1214	-1.118	0.2635
Triglycerides in IDL	met-d-IDL_TG	NA	115078	NMR_metabo_UKBB	-0.1017	0.09124	-1.115	0.2649
Worry too long after embarrassment	ukb-b-13653	MRC-IEU	443918	mood_behaviour	-0.09276	0.08333	-1.113	0.2656
Diagnoses - main ICD10: O75 Other complications of labour and delivery not elsewhere classified	ukb-a-579	Neale Lab	337199	gynecology_fertility	-0.4208	0.3781	-1.113	0.2657
Diagnoses - main ICD10: K21 Gastro-oesophageal reflux disease	ukb-a-545	Neale Lab	337199	diseases	0.2476	0.2227	1.112	0.2661
Former alcohol drinker	ukb-b-12654	MRC-IEU	31506	alcohol	0.1988	0.1788	1.111	0.2664
Duration of light DIY	ukb-b-2993	MRC-IEU	227090	activity_fitness_sleep	0.1406	0.1266	1.11	0.2668
Friendships satisfaction	ukb-b-3304	MRC-IEU	151232	mood_behaviour	0.1321	0.119	1.11	0.267
Cholesterol in very large VLDL	met-d-XL_VLDL_C	NA	115078	NMR_metabo_UKBB	-0.09375	0.0846	-1.108	0.2678
Medication for cholesterol, blood pressure, diabetes, or take exogenous hormones: Insulin	ukb-b-14070	MRC-IEU	249710	drugs_supplements	0.3329	0.3011	1.106	0.2689
Duration of fitness test	ukb-b-6011	MRC-IEU	68426	activity_fitness_sleep	0.3318	0.3015	1.101	0.271
Pain type(s) experienced in last month: Hip pain	ukb-b-7289	MRC-IEU	461857	pain_skeletal	0.1193	0.1084	1.101	0.2711
Job involves shift work	ukb-b-1712	MRC-IEU	263315	work_stress	0.1602	0.1456	1.1	0.2714
Townsend deprivation index at recruitment	ukb-b-10011	MRC-IEU	462464	work_stress	0.1038	0.0954	1.088	0.2767
Phospholipids in small VLDL	met-d-S_VLDL_PL	NA	115078	NMR_metabo_UKBB	-0.1033	0.09503	-1.087	0.277
Breastfed as a baby	ukb-b-13423	MRC-IEU	352094	infancy_puberty	-0.1307	0.1206	-1.083	0.2786
Maximum heart rate during fitness test	ukb-b-14461	MRC-IEU	68409	cardiovascular	-0.1559	0.1442	-1.081	0.2798
Cholesterol in large VLDL	met-d-L_VLDL_C	NA	115078	NMR_metabo_UKBB	-0.09112	0.08441	-1.079	0.2804
Number of unsuccessful stop-smoking attempts	ukb-b-4801	MRC-IEU	104420	smoking	0.1598	0.1481	1.079	0.2807
Reason for glasses/contact lenses: Other eye condition	ukb-b-15297	MRC-IEU	460536	eye_ear	-0.5204	0.4827	-1.078	0.281
multiple sclerosis	ieu-b-18	International Multiple Sclerosis Genetics Consortium	115803	diseases	0.1195	0.1109	1.077	0.2814
Ratio of polyunsaturated fatty acids to monounsaturated fatty acids	met-d-PUFA_by_MUFA	NA	114999	NMR_metabo_UKBB	0.09368	0.08696	1.077	0.2814
Total lipids in lipoprotein particles	met-d-Total_L	NA	115078	NMR_metabo_UKBB	-0.1072	0.09948	-1.077	0.2814
Diagnoses - main ICD10: N32 Other disorders of bladder	ukb-a-575	Neale Lab	337199	diseases	0.3101	0.2887	1.074	0.2828
Diagnoses - main ICD10: K60 Fissure and fistula of anal and rectal regions	ukb-a-556	Neale Lab	337199	diseases	-0.2619	0.2441	-1.073	0.2834
Number of pregnancy terminations	ukb-b-4958	MRC-IEU	78392	gynecology_fertility	0.1617	0.1511	1.07	0.2847
Phospholipids in chylomicrons and extremely large VLDL	met-d-XXL_VLDL_PL	NA	115078	NMR_metabo_UKBB	-0.09014	0.08427	-1.07	0.2848
Duration of moderate activity	ukb-b-2346	MRC-IEU	343827	activity_fitness_sleep	0.1328	0.1243	1.068	0.2853
Fluid intelligence score	ukb-b-5238	MRC-IEU	149051	education_intelligence	-0.09566	0.08953	-1.068	0.2853
Leucine	met-d-Leu	NA	115074	NMR_metabo_UKBB	0.131	0.1227	1.068	0.2855
Diagnoses - main ICD10: M24 Other specific joint derangements	ukb-a-567	Neale Lab	337199	diseases	0.3325	0.3124	1.064	0.2872
Type of tobacco previously smoked: Cigars or pipes	ukb-a-327	Neale Lab	82755	smoking	0.3305	0.3116	1.061	0.2889
Free cholesterol in chylomicrons and extremely large VLDL	met-d-XXL_VLDL_FC	NA	115078	NMR_metabo_UKBB	-0.08954	0.08467	-1.058	0.2902
Diagnoses - main ICD10: I84 Haemorrhoids	ukb-a-539	Neale Lab	337199	diseases	-0.2057	0.195	-1.055	0.2914
Forced expiratory volume in 1-second (FEV1), predicted	ukb-b-8428	MRC-IEU	148653	lung_function	-0.09704	0.09241	-1.05	0.2937
Degree of unsaturation	met-d-Unsaturation	NA	114999	NMR_metabo_UKBB	0.1069	0.102	1.048	0.2948
Cholesteryl esters to total lipids ratio in medium LDL	met-d-M_LDL_CE_pct	NA	115078	NMR_metabo_UKBB	-0.1056	0.1012	-1.044	0.2965
Diagnoses - main ICD10: K43 Ventral hernia	ukb-a-550	Neale Lab	337199	diseases	0.2443	0.2344	1.042	0.2972
Mouth/teeth dental problems: Toothache	ukb-b-19191	MRC-IEU	461113	dental	0.175	0.1681	1.041	0.2978
Parkinson's disease	ieu-b-7	International Parkinson's Disease Genomics Consortium	482730	neurology	-0.1305	0.1254	-1.041	0.2979
Valine	met-d-Val	NA	115048	NMR_metabo_UKBB	0.1285	0.1238	1.038	0.2992
Histidine	met-d-His	NA	114895	NMR_metabo_UKBB	0.1873	0.1815	1.032	0.3023
Diagnoses - main ICD10: M67 Other disorders of synovium and tendon	ukb-a-570	Neale Lab	337199	diseases	0.4848	0.4701	1.031	0.3024
Cholesteryl esters in large VLDL	met-d-L_VLDL_CE	NA	115078	NMR_metabo_UKBB	-0.08906	0.08645	-1.03	0.3029
Concentration of very large HDL particles	met-d-XL_HDL_P	NA	115078	NMR_metabo_UKBB	-0.09125	0.08937	-1.021	0.3072
Acetoacetate	met-d-Acetoacetate	NA	115075	NMR_metabo_UKBB	-0.1786	0.1768	-1.011	0.3122
Cholesterol in chylomicrons and extremely large VLDL	met-d-XXL_VLDL_C	NA	115078	NMR_metabo_UKBB	-0.08471	0.0841	-1.007	0.3138
Transport type for commuting to job workplace: Cycle	ukb-b-15787	MRC-IEU	245364	activity_fitness_sleep	-0.1244	0.1239	-1.004	0.3153
Femoral neck bone mineral density	ieu-a-980	GEFOS	32735	pain_skeletal	0.1194	0.1194	0.9999	0.3174
Triglycerides to total lipids ratio in large VLDL	met-d-L_VLDL_TG_pct	NA	115067	NMR_metabo_UKBB	-0.122	0.1232	-0.9907	0.3218
Cholesterol to total lipids ratio in very large HDL	met-d-XL_HDL_C_pct	NA	115053	NMR_metabo_UKBB	0.13	0.1314	0.9899	0.3222
Total lipids in small LDL	met-d-S_LDL_L	NA	115078	NMR_metabo_UKBB	-0.1258	0.1284	-0.9794	0.3274
Eye problems/disorders: Diabetes related eye disease	ukb-b-10181	MRC-IEU	150642	diseases	0.217	0.2218	0.9782	0.328
Omega-6 fatty acids	met-d-Omega_6	NA	114999	NMR_metabo_UKBB	-0.09023	0.09254	-0.9751	0.3295
Medication for cholesterol, blood pressure, diabetes, or take exogenous hormones: None of the above	ukb-b-20379	MRC-IEU	249710	drugs_supplements	-0.09251	0.09496	-0.9743	0.3299
Triglycerides to total lipids ratio in small LDL	met-d-S_LDL_TG_pct	NA	115078	NMR_metabo_UKBB	-0.09344	0.09606	-0.9727	0.3307
Qualifications: A levels/AS levels or equivalent	ukb-b-11615	MRC-IEU	458079	education_intelligence	-0.07871	0.08092	-0.9726	0.3307
Triglycerides to total lipids ratio in small VLDL	met-d-S_VLDL_TG_pct	NA	115078	NMR_metabo_UKBB	-0.1004	0.1037	-0.9676	0.3332
VLDL cholesterol	met-d-VLDL_C	NA	115078	NMR_metabo_UKBB	-0.09008	0.09337	-0.9648	0.3347
Polyunsaturated fatty acids	met-d-PUFA	NA	114999	NMR_metabo_UKBB	-0.08367	0.08695	-0.9624	0.3359
Cholesteryl esters to total lipids ratio in very large VLDL	met-d-XL_VLDL_CE_pct	NA	114155	NMR_metabo_UKBB	0.08731	0.09077	0.9619	0.3361
Free cholesterol in medium VLDL	met-d-M_VLDL_FC	NA	115078	NMR_metabo_UKBB	-0.09629	0.1001	-0.9616	0.3363
Back pain for 3+ months	ukb-b-8463	MRC-IEU	117404	pain_skeletal	0.1399	0.1455	0.9613	0.3364
Hearing difficulty/problems with background noise	ukb-b-18275	MRC-IEU	453482	eye_ear	0.08044	0.08449	0.952	0.3411
Ever taken oral contraceptive pill	ukb-b-9509	MRC-IEU	250440	gynecology_fertility	0.1491	0.1571	0.9488	0.3427
Impedance of leg (left)	ukb-b-14068	MRC-IEU	454857	anthropometry	-0.05944	0.06271	-0.9478	0.3432
Ever stopped smoking for 6+ months	ukb-b-11355	MRC-IEU	113230	smoking	-0.2582	0.2734	-0.9444	0.345
Ratio of omega-6 fatty acids to total fatty acids	met-d-Omega_6_pct	NA	114999	NMR_metabo_UKBB	0.09146	0.09711	0.9418	0.3463
Hearing difficulty/problems: Yes	ukb-a-257	Neale Lab	323978	eye_ear	0.0895	0.09517	0.9404	0.347
Diagnoses - main ICD10: I30 Acute pericarditis	ukb-a-535	Neale Lab	337199	diseases	-0.3166	0.3379	-0.9371	0.3487
Average diameter for LDL particles	met-d-LDL_size	NA	115078	NMR_metabo_UKBB	0.1326	0.1417	0.9362	0.3492
Cough on most days	ukb-b-16858	MRC-IEU	112583	lung_function	0.14	0.1503	0.9312	0.3518
apolipoprotein A-I	ieu-b-107	UK Biobank	393193	biomarker	-0.06533	0.07027	-0.9297	0.3526
Mouth/teeth dental problems: Mouth ulcers	ukb-b-6458	MRC-IEU	461113	dental	-0.09852	0.106	-0.9294	0.3527
Triglycerides to total lipids ratio in very small VLDL	met-d-XS_VLDL_TG_pct	NA	115078	NMR_metabo_UKBB	-0.08589	0.09252	-0.9283	0.3532
Overall health rating	ukb-b-6306	MRC-IEU	460844	activity_fitness_sleep	0.06864	0.07408	0.9266	0.3541
Fractured bone site(s): Spine	ukb-b-873	MRC-IEU	460340	pain_skeletal	-1.082	1.169	-0.9253	0.3548
Reason for reducing amount of alcohol drunk: Financial reasons	ukb-d-2664_4	NA	134033	alcohol	0.2349	0.2546	0.9228	0.3561
Concentration of medium LDL particles	met-d-M_LDL_P	NA	115078	NMR_metabo_UKBB	-0.1144	0.1242	-0.9208	0.3571
Lactate	met-d-Lactate	NA	114802	NMR_metabo_UKBB	0.1455	0.1582	0.92	0.3576
Childhood intelligence	ieu-a-16	SSGAC	12441	education_intelligence	-0.1984	0.2161	-0.918	0.3586
Vitamin and mineral supplements: None of the above	ukb-b-17381	MRC-IEU	460351	drugs_supplements	-0.09353	0.1019	-0.9176	0.3588
Maximum workload during fitness test	ukb-b-7551	MRC-IEU	68425	cardiovascular	-0.1648	0.18	-0.9155	0.3599
Intelligence	ebi-a-GCST006250	NA	269867	education_intelligence	-0.06677	0.07323	-0.9118	0.3619
Leg fat-free mass (left)	ukb-b-16099	MRC-IEU	454805	anthropometry	0.05278	0.05806	0.9091	0.3633
Vascular/heart problems diagnosed by doctor: Angina	ukb-b-8468	MRC-IEU	461880	diseases	0.1005	0.111	0.906	0.3649
Cholesteryl esters in small HDL	met-d-S_HDL_CE	NA	115078	NMR_metabo_UKBB	0.09427	0.1041	0.9053	0.3653
Number of days/week walked 10+ minutes	ukb-b-4886	MRC-IEU	454783	activity_fitness_sleep	0.08325	0.09226	0.9023	0.3669
Doctor diagnosed hayfever or allergic rhinitis	ukb-b-7178	MRC-IEU	112583	diseases	0.1091	0.1209	0.9022	0.3669
Neo-conscientiousness	ieu-a-114	GPC	17375	mood_behaviour	-0.2586	0.2867	-0.902	0.367
Extreme waist-to-hip ratio	ieu-a-87	GIANT	10255	anthropometry	-0.161	0.1794	-0.8976	0.3694
Reproduciblity of spirometry measurement using ERS/ATS criteria	ukb-b-19066	MRC-IEU	345665	lung_function	0.1456	0.1623	0.8973	0.3696
Cholesteryl esters to total lipids ratio in very small VLDL	met-d-XS_VLDL_CE_pct	NA	115078	NMR_metabo_UKBB	0.08163	0.09105	0.8965	0.37
Cholesterol to total lipids ratio in very small VLDL	met-d-XS_VLDL_C_pct	NA	115078	NMR_metabo_UKBB	0.08263	0.09224	0.8957	0.3704
Cholesteryl esters in chylomicrons and extremely large VLDL	met-d-XXL_VLDL_CE	NA	115078	NMR_metabo_UKBB	-0.07507	0.08382	-0.8957	0.3704
Age at menopause (last menstrual period)	ukb-b-17422	MRC-IEU	143819	gynecology_fertility	-0.08539	0.09546	-0.8945	0.3711
Acetate	met-d-Acetate	NA	115046	NMR_metabo_UKBB	0.1372	0.1537	0.8923	0.3722
Basal metabolic rate	ukb-b-16446	MRC-IEU	454874	anthropometry	0.05062	0.05714	0.8858	0.3757
Cholesterol to total lipids ratio in large VLDL	met-d-L_VLDL_C_pct	NA	115067	NMR_metabo_UKBB	0.09439	0.1068	0.8838	0.3768
Diagnoses - main ICD10: R04 Haemorrhage from respiratory passages	ukb-a-580	Neale Lab	337199	diseases	0.3073	0.3481	0.8829	0.3773
Cholesteryl esters in very large VLDL	met-d-XL_VLDL_CE	NA	115078	NMR_metabo_UKBB	-0.07637	0.08675	-0.8803	0.3787
Transport type for commuting to job workplace: Car/motor vehicle	ukb-b-11025	MRC-IEU	245364	activity_fitness_sleep	0.1258	0.1432	0.8786	0.3796
Number of depression episodes	ukb-b-1464	MRC-IEU	58290	mood_behaviour	-0.22	0.2506	-0.8777	0.3801
Fractured bone site(s): Arm	ukb-b-19255	MRC-IEU	460340	pain_skeletal	-0.2387	0.2719	-0.8777	0.3801
Free cholesterol to total lipids ratio in medium HDL	met-d-M_HDL_FC_pct	NA	115078	NMR_metabo_UKBB	-0.07893	0.08998	-0.8771	0.3804
Diagnoses - main ICD10: S66 Injury of muscle and tendon at wrist and hand level	ukb-a-591	Neale Lab	337199	diseases	0.2787	0.318	0.8765	0.3808
Glucose	met-d-Glucose	NA	114867	NMR_metabo_UKBB	-0.1356	0.155	-0.8746	0.3818
Impedance of whole body	ukb-b-19921	MRC-IEU	454840	anthropometry	-0.05609	0.06423	-0.8732	0.3826
Ratio of polyunsaturated fatty acids to total fatty acids	met-d-PUFA_pct	NA	114999	NMR_metabo_UKBB	0.07994	0.09174	0.8714	0.3835
Diagnoses - secondary ICD10: M06.99 Rheumatoid arthritis, unspecified (Site unspecified)	ukb-b-11874	MRC-IEU	463010	diseases	0.2599	0.2995	0.868	0.3854
Medication for cholesterol, blood pressure, diabetes, or take exogenous hormones: Oral contraceptive pill or minipill	ukb-b-9547	MRC-IEU	249710	gynecology_fertility	-0.2699	0.311	-0.8676	0.3856
Qualifications: Other professional qualifications eg: nursing, teaching	ukb-b-13799	MRC-IEU	458079	education_intelligence	-0.09086	0.1048	-0.8667	0.3861
Tinnitus: Yes, now some of the time	ukb-d-4803_13	NA	117882	eye_ear	0.2266	0.2648	0.8559	0.3921
Diagnoses - main ICD10: K30 Dyspepsia	ukb-b-14814	MRC-IEU	463010	diseases	0.256	0.2993	0.8554	0.3923
Concentration of LDL particles	met-d-LDL_P	NA	115078	NMR_metabo_UKBB	-0.09888	0.1157	-0.8549	0.3926
Hearing aid user	ukb-b-19060	MRC-IEU	280546	eye_ear	0.1359	0.159	0.8544	0.3929
Mouth/teeth dental problems: Dentures	ukb-b-12930	MRC-IEU	461113	dental	0.0757	0.08865	0.8539	0.3932
College completion	ieu-a-836	SSGAC	95427	education_intelligence	-0.1172	0.1373	-0.8537	0.3933
Time spent driving	ukb-b-3793	MRC-IEU	310555	activity_fitness_sleep	0.08639	0.1012	0.8534	0.3935
Why reduced smoking: Illness or ill health	ukb-b-9930	MRC-IEU	14951	smoking	0.3851	0.4514	0.8533	0.3935
Chronic kidney disease	ieu-a-1102	CKDGen	117165	diseases	-0.2109	0.2476	-0.8516	0.3944
Diagnoses - main ICD10: K22 Other diseases of oesophagus	ukb-a-546	Neale Lab	337199	diseases	0.2754	0.3263	0.8439	0.3987
triglycerides	ieu-b-111	UK Biobank	441016	biomarker	0.05659	0.06708	0.8436	0.3989
Mean platelet volume	ebi-a-GCST004599	NA	164454	biomarker	-0.07276	0.08679	-0.8384	0.4018
Cholesteryl esters in small LDL	met-d-S_LDL_CE	NA	115078	NMR_metabo_UKBB	-0.09523	0.1142	-0.8338	0.4044
Cholesteryl esters to total lipids ratio in medium VLDL	met-d-M_VLDL_CE_pct	NA	115078	NMR_metabo_UKBB	0.07559	0.09074	0.8331	0.4048
Cholesterol to total lipids ratio in very large VLDL	met-d-XL_VLDL_C_pct	NA	114155	NMR_metabo_UKBB	0.07632	0.0918	0.8314	0.4058
Impedance of leg (right)	ukb-b-7376	MRC-IEU	454863	anthropometry	-0.0525	0.06322	-0.8304	0.4063
Pain type(s) experienced in last month: Back pain	ukb-b-9838	MRC-IEU	461857	pain_skeletal	0.07615	0.09184	0.8291	0.407
Cholesteryl esters to total lipids ratio in small HDL	met-d-S_HDL_CE_pct	NA	115078	NMR_metabo_UKBB	0.09213	0.1114	0.8267	0.4084
Triglycerides to total lipids ratio in medium LDL	met-d-M_LDL_TG_pct	NA	115078	NMR_metabo_UKBB	-0.09198	0.112	-0.821	0.4117
Ever manic/hyper for 2 days	ukb-b-15272	MRC-IEU	149144	mood_behaviour	0.1391	0.1695	0.8207	0.4118
Seen doctor (GP) for nerves, anxiety, tension or depression	ukb-b-6991	MRC-IEU	459560	mood_behaviour	-0.06457	0.07896	-0.8178	0.4135
Free cholesterol in very large HDL	met-d-XL_HDL_FC	NA	115078	NMR_metabo_UKBB	-0.07145	0.08763	-0.8153	0.4149
Serum cystatin C (eGFRcys)	ieu-a-1106	CKDGen	33152	biomarker	0.1037	0.1275	0.8137	0.4158
Had major operations	ukb-b-9937	MRC-IEU	210168	diseases	0.1294	0.1591	0.8131	0.4161
Free cholesterol to total lipids ratio in very small VLDL	met-d-XS_VLDL_FC_pct	NA	115078	NMR_metabo_UKBB	0.08847	0.1091	0.8106	0.4176
Triglycerides to total lipids ratio in IDL	met-d-IDL_TG_pct	NA	115078	NMR_metabo_UKBB	-0.07789	0.09616	-0.81	0.4179
Weight change compared with 1 year ago	ukb-b-2094	MRC-IEU	455085	anthropometry	0.1388	0.1719	0.8074	0.4194
Mean platelet (thrombocyte) volume	ukb-d-30100_irnt	NA	350470	biomarker	-0.06236	0.07755	-0.8042	0.4213
Target heart rate achieved	ukb-b-16609	MRC-IEU	68426	cardiovascular	-0.1769	0.2204	-0.8026	0.4222
Age at menarche	ieu-a-1095	ReproGen	182416	gynecology_fertility	-0.06475	0.08112	-0.7983	0.4247
Types of physical activity in last 4 weeks: Other exercises (eg: swimming, cycling, keep fit, bowling)	ukb-b-8764	MRC-IEU	460376	activity_fitness_sleep	-0.06918	0.0868	-0.797	0.4255
Illness, injury, bereavement, stress in last 2 years: Financial difficulties	ukb-b-9667	MRC-IEU	459742	work_stress	0.07377	0.09275	0.7954	0.4264
Arm fat-free mass (right)	ukb-b-19520	MRC-IEU	454753	anthropometry	0.04622	0.05825	0.7935	0.4275
Cholesterol to total lipids ratio in medium VLDL	met-d-M_VLDL_C_pct	NA	115078	NMR_metabo_UKBB	0.07259	0.09161	0.7924	0.4281
Diagnoses - main ICD10: J22 Unspecified acute lower respiratory infection	ukb-b-8707	MRC-IEU	463010	diseases	0.5335	0.6737	0.7919	0.4284
Age at menarche	ieu-b-4822	Within family GWAS consortium	29346	gynecology_fertility	-0.1162	0.1468	-0.7918	0.4285
Free cholesterol to total lipids ratio in IDL	met-d-IDL_FC_pct	NA	115078	NMR_metabo_UKBB	0.08202	0.1036	0.7915	0.4286
Handedness (chirality/laterality): Use both right and left hands equally	ukb-a-37	Neale Lab	337130	mood_behaviour	-0.2167	0.2749	-0.7884	0.4305
Difference in height between adolescence and adulthood	ieu-a-1040	EGG	9228	anthropometry	-0.1948	0.2475	-0.787	0.4313
Total lipids in very large HDL	met-d-XL_HDL_L	NA	115078	NMR_metabo_UKBB	-0.06835	0.08724	-0.7835	0.4333
Free cholesterol to total lipids ratio in small LDL	met-d-S_LDL_FC_pct	NA	115078	NMR_metabo_UKBB	0.07311	0.09337	0.7831	0.4336
Duration of vigorous activity	ukb-b-13932	MRC-IEU	251501	activity_fitness_sleep	0.09755	0.125	0.7804	0.4351
Arm fat-free mass (left)	ukb-b-19925	MRC-IEU	454672	anthropometry	0.0457	0.05855	0.7805	0.4351
Free cholesterol in small VLDL	met-d-S_VLDL_FC	NA	115078	NMR_metabo_UKBB	-0.08021	0.1028	-0.7804	0.4352
Triglycerides to total lipids ratio in small HDL	met-d-S_HDL_TG_pct	NA	115078	NMR_metabo_UKBB	-0.06967	0.09026	-0.7719	0.4402
Diagnoses - main ICD10: K57 Diverticular disease of intestine	ukb-a-555	Neale Lab	337199	diseases	-0.119	0.1543	-0.7711	0.4406
Loud music exposure frequency	ukb-b-5436	MRC-IEU	150898	eye_ear	0.1201	0.1567	0.7663	0.4435
Smoking/smokers in household	ukb-b-960	MRC-IEU	425516	smoking	-0.1099	0.1435	-0.7658	0.4438
Phospholipids to total lipids ratio in large HDL	met-d-L_HDL_PL_pct	NA	115078	NMR_metabo_UKBB	0.07204	0.09509	0.7576	0.4487
Phenylalanine	met-d-Phe	NA	115025	NMR_metabo_UKBB	0.1204	0.1594	0.7552	0.4501
Diagnoses - main ICD10: N81 Female genital prolapse	ukb-a-577	Neale Lab	337199	diseases	-0.1537	0.2036	-0.7549	0.4503
Medication for pain relief, constipation, heartburn: Ranitidine (e.g. Zantac)	ukb-b-8146	MRC-IEU	457547	drugs_supplements	-0.157	0.2082	-0.7538	0.451
Types of transport used (excluding work): Public transport	ukb-b-15957	MRC-IEU	460491	activity_fitness_sleep	-0.07451	0.09897	-0.7529	0.4515
Fractured bone site(s): Leg	ukb-b-3798	MRC-IEU	460340	pain_skeletal	0.2837	0.3774	0.7518	0.4522
Number of days/week of moderate physical activity 10+ minutes	ukb-b-4710	MRC-IEU	440266	activity_fitness_sleep	0.07562	0.1009	0.7494	0.4536
Suffer from 'nerves'	ukb-b-19957	MRC-IEU	445809	mood_behaviour	-0.06508	0.08691	-0.7488	0.454
Cholesterol in small LDL	met-d-S_LDL_C	NA	115078	NMR_metabo_UKBB	-0.09677	0.1293	-0.7482	0.4543
Knee pain for 3+ months	ukb-b-8906	MRC-IEU	97889	pain_skeletal	-0.1712	0.2295	-0.746	0.4557
Diagnoses - main ICD10: E04 Other non-toxic goitre	ukb-a-524	Neale Lab	337199	diseases	-0.1681	0.2257	-0.745	0.4563
Transport type for commuting to job workplace: Public transport	ukb-b-17155	MRC-IEU	245364	activity_fitness_sleep	-0.09903	0.1332	-0.7437	0.4571
Subjective well being	ieu-a-1009	SSGAC	298420	activity_fitness_sleep	-0.09843	0.1324	-0.7431	0.4574
Major coronary heart disease event	ukb-d-I9_CHD	NA	361194	diseases	0.09085	0.1223	0.7429	0.4576
Triglycerides to total lipids ratio in medium VLDL	met-d-M_VLDL_TG_pct	NA	115078	NMR_metabo_UKBB	-0.06906	0.09309	-0.7418	0.4582
ECG, heart rate	ukb-b-11361	MRC-IEU	68160	cardiovascular	-0.1001	0.1355	-0.739	0.4599
Pain type(s) experienced in last month: Headache	ukb-b-12181	MRC-IEU	461857	pain_skeletal	0.06582	0.0893	0.7371	0.461
Cholesteryl esters in VLDL	met-d-VLDL_CE	NA	115078	NMR_metabo_UKBB	-0.07288	0.09914	-0.7351	0.4623
Miserableness	ukb-b-18994	MRC-IEU	454982	mood_behaviour	0.05651	0.07713	0.7327	0.4638
Impedance of arm (left)	ukb-b-19379	MRC-IEU	454850	anthropometry	-0.04869	0.0666	-0.7311	0.4647
Comparative body size at age 10	ukb-b-4650	MRC-IEU	454718	anthropometry	0.04466	0.06118	0.73	0.4654
Cholesteryl esters in medium LDL	met-d-M_LDL_CE	NA	115078	NMR_metabo_UKBB	-0.08256	0.1136	-0.7268	0.4674
Ratio of apolipoprotein B to apolipoprotein A1	met-d-ApoB_by_ApoA1	NA	115078	NMR_metabo_UKBB	-0.08659	0.1192	-0.7262	0.4677
Fracture resulting from simple fall	ukb-b-15251	MRC-IEU	43883	pain_skeletal	-0.1532	0.2111	-0.7259	0.4679
HbA1c	ieu-b-4842	Within family GWAS consortium	45734	biomarker	0.09097	0.126	0.7222	0.4702
Cholesterol in very large HDL	met-d-XL_HDL_C	NA	115078	NMR_metabo_UKBB	-0.06186	0.08665	-0.7139	0.4753
Leg fat-free mass (right)	ukb-b-12828	MRC-IEU	454835	anthropometry	0.04199	0.05893	0.7126	0.4761
Free cholesterol to total lipids ratio in small VLDL	met-d-S_VLDL_FC_pct	NA	115078	NMR_metabo_UKBB	0.0678	0.09557	0.7094	0.4781
apolipoprotein B	ieu-b-108	UK Biobank	439214	biomarker	0.05315	0.07501	0.7085	0.4786
Types of transport used (excluding work): Cycle	ukb-b-17557	MRC-IEU	460491	activity_fitness_sleep	-0.07376	0.1042	-0.708	0.4789
Smoking behaviors : Smoking cessation	bbj-a-81	NA	76047	smoking	0.1768	0.2503	0.7062	0.48
Phospholipids in very small VLDL	met-d-XS_VLDL_PL	NA	115078	NMR_metabo_UKBB	-0.06437	0.09165	-0.7024	0.4825
Concentration of large LDL particles	met-d-L_LDL_P	NA	115078	NMR_metabo_UKBB	-0.07886	0.1126	-0.7002	0.4838
Mean time to correctly identify matches	ukb-b-16287	MRC-IEU	459523	neurology	-0.05088	0.07269	-0.6999	0.484
Diagnoses - main ICD10: N19 Unspecified renal failure	ukb-a-573	Neale Lab	337199	diseases	0.215	0.3072	0.6998	0.4841
Sleep duration	ukb-b-4424	MRC-IEU	460099	activity_fitness_sleep	-0.05664	0.08151	-0.6949	0.4871
Ever unenthusiastic/disinterested for a whole week	ukb-b-18674	MRC-IEU	146542	mood_behaviour	0.08546	0.1231	0.6944	0.4875
Alcohol usually taken with meals	ukb-b-16878	MRC-IEU	235645	alcohol	-0.05908	0.08571	-0.6893	0.4906
Diagnoses - main ICD10: R55 Syncope and collapse	ukb-b-16187	MRC-IEU	463010	diseases	0.1331	0.1933	0.6884	0.4912
Cholesteryl esters to total lipids ratio in large VLDL	met-d-L_VLDL_CE_pct	NA	115067	NMR_metabo_UKBB	0.06395	0.093	0.6876	0.4917
Diagnoses - main ICD10: H26 Other cataract	ukb-a-530	Neale Lab	337199	diseases	0.1195	0.1743	0.6859	0.4928
Reason for glasses/contact lenses: For short-sightedness, i.e. only or mainly for distance viewing such as driving, cinema etc (called 'myopia')	ukb-b-6353	MRC-IEU	460536	eye_ear	-0.07961	0.1162	-0.6854	0.4931
Apolipoprotein B	met-d-ApoB	NA	115078	NMR_metabo_UKBB	-0.07788	0.1139	-0.6841	0.4939
Cholesterol in small HDL	met-d-S_HDL_C	NA	115078	NMR_metabo_UKBB	0.06991	0.1023	0.6837	0.4942
Albumin	met-d-Albumin	NA	115060	NMR_metabo_UKBB	0.07201	0.1056	0.682	0.4952
Diagnoses - main ICD10: Z09 Follow-up examination after treatment for conditions other than malignant neoplasms	ukb-a-594	Neale Lab	337199	diseases	0.2295	0.3397	0.6756	0.4993
Diagnoses - main ICD10: C44 Other malignant neoplasms of skin	ukb-a-518	Neale Lab	337199	diseases	0.1259	0.1867	0.6745	0.5
Illness, injury, bereavement, stress in last 2 years: Serious illness, injury or assault to yourself	ukb-b-18162	MRC-IEU	459742	work_stress	-0.08946	0.1331	-0.6722	0.5015
Current tobacco smoking	ukb-b-223	MRC-IEU	462434	smoking	0.05838	0.08689	0.6719	0.5016
Frequency of stair climbing in last 4 weeks	ukb-b-298	MRC-IEU	458309	activity_fitness_sleep	-0.06772	0.1009	-0.6714	0.502
Daytime dozing / sleeping (narcolepsy)	ukb-b-5776	MRC-IEU	460913	activity_fitness_sleep	-0.0582	0.08674	-0.671	0.5022
Phosphatidylcholines	met-d-Phosphatidylc	NA	114999	NMR_metabo_UKBB	-0.06122	0.09125	-0.6709	0.5023
Cholesterol in small VLDL	met-d-S_VLDL_C	NA	115078	NMR_metabo_UKBB	-0.06652	0.09927	-0.6701	0.5028
Reason for glasses/contact lenses: For a 'squint' or 'turn' in an eye since childhood (called 'strabismus')	ukb-b-11465	MRC-IEU	460536	eye_ear	-0.1743	0.2617	-0.666	0.5054
Illness, injury, bereavement, stress in last 2 years: Serious illness, injury or assault of a close relative	ukb-b-9049	MRC-IEU	459742	work_stress	0.08852	0.1338	0.6618	0.5081
Diagnoses - main ICD10: R31 Unspecified haematuria	ukb-b-17885	MRC-IEU	463010	diseases	0.1416	0.2141	0.6613	0.5084
Diagnoses - main ICD10: I83 Varicose veins of lower extremities	ukb-a-538	Neale Lab	337199	diseases	0.08679	0.1314	0.6604	0.509
Total phospholipids in lipoprotein particles	met-d-Total_PL	NA	115078	NMR_metabo_UKBB	-0.0631	0.09568	-0.6596	0.5095
Citrate	met-d-Citrate	NA	115064	NMR_metabo_UKBB	0.09629	0.1469	0.6554	0.5122
Total lipids in very small VLDL	met-d-XS_VLDL_L	NA	115078	NMR_metabo_UKBB	-0.06185	0.09482	-0.6523	0.5142
Medication for pain relief, constipation, heartburn: Paracetamol	ukb-b-17595	MRC-IEU	457547	drugs_supplements	0.06187	0.09508	0.6507	0.5153
Cholesteryl esters in LDL	met-d-LDL_CE	NA	115078	NMR_metabo_UKBB	-0.07806	0.1201	-0.6499	0.5158
Phospholipids to total lipids ratio in small VLDL	met-d-S_VLDL_PL_pct	NA	115078	NMR_metabo_UKBB	0.06288	0.09732	0.6461	0.5182
Frequency of unenthusiasm / disinterest in last 2 weeks	ukb-b-1419	MRC-IEU	447403	mood_behaviour	-0.0587	0.09157	-0.6411	0.5215
Falls in the last year	ukb-b-2535	MRC-IEU	461725	activity_fitness_sleep	-0.0596	0.09299	-0.6409	0.5216
Cholesteryl esters in very large HDL	met-d-XL_HDL_CE	NA	115078	NMR_metabo_UKBB	-0.05524	0.08627	-0.6403	0.522
Time spent watching television (TV)	ukb-b-5192	MRC-IEU	437887	activity_fitness_sleep	0.05395	0.08434	0.6396	0.5224
Frequency of walking for pleasure in last 4 weeks	ukb-b-4655	MRC-IEU	328320	activity_fitness_sleep	0.06959	0.1088	0.6395	0.5225
Squamous cell lung cancer	ieu-a-967	ILCCO	18313	diseases	0.1777	0.2781	0.6391	0.5228
Diagnoses - main ICD10: Z47 Other orthopaedic follow-up care	ukb-a-595	Neale Lab	337199	diseases	-0.179	0.2817	-0.6355	0.5251
Triglycerides to total lipids ratio in very large VLDL	met-d-XL_VLDL_TG_pct	NA	114155	NMR_metabo_UKBB	-0.06206	0.09769	-0.6353	0.5252
Pain type(s) experienced in last month: Pain all over the body	ukb-a-477	Neale Lab	336650	pain_skeletal	0.1102	0.1736	0.6346	0.5257
Pulse wave peak to peak time	ukb-b-8778	MRC-IEU	151466	cardiovascular	-0.0951	0.1504	-0.6324	0.5271
Phosphoglycerides	met-d-Phosphoglyc	NA	114999	NMR_metabo_UKBB	-0.05808	0.0921	-0.6306	0.5283
Total free cholesterol	met-d-Total_FC	NA	115078	NMR_metabo_UKBB	-0.06624	0.1052	-0.6298	0.5288
Diagnoses - main ICD10: R07 Pain in throat and chest	ukb-a-581	Neale Lab	337199	diseases	0.08239	0.1316	0.6261	0.5312
Alcohol drinker status: Current	ukb-d-20117_2	NA	360726	alcohol	-0.07683	0.1244	-0.6174	0.537
Diagnoses - main ICD10: E03 Other hypothyroidism	ukb-a-523	Neale Lab	337199	diseases	1.084	1.76	0.6162	0.5378
Diagnoses - main ICD10: F31 Bipolar affective disorder	ukb-a-525	Neale Lab	337199	diseases	0.1613	0.2623	0.615	0.5386
Time from waking to first cigarette	ukb-b-2732	MRC-IEU	33304	smoking	0.1242	0.2021	0.6144	0.539
Underlying (primary) cause of death: ICD10: E85.4 Organ-limited amyloidosis	ukb-a-357	Neale Lab	7637	diseases	0.2616	0.428	0.6111	0.5411
Triglycerides to total lipids ratio in large LDL	met-d-L_LDL_TG_pct	NA	115078	NMR_metabo_UKBB	-0.06637	0.1087	-0.6105	0.5415
Average weekly intake of other alcoholic drinks	ukb-b-3831	MRC-IEU	107741	alcohol	0.3823	0.6274	0.6094	0.5423
Reason for reducing amount of alcohol drunk: Other reason	ukb-d-2664_5	NA	134033	alcohol	0.08811	0.1462	0.6026	0.5468
Depressive symptoms	ieu-a-1000	SSGAC	161460	mood_behaviour	-0.07836	0.1306	-0.6001	0.5485
Diagnoses - main ICD10: Z80 Family history of malignant neoplasm	ukb-a-596	Neale Lab	337199	diseases	-0.3734	0.6232	-0.5992	0.549
Blood clot, DVT, bronchitis, emphysema, asthma, rhinitis, eczema, allergy diagnosed by doctor: Blood clot in the leg (DVT)	ukb-b-11411	MRC-IEU	462013	diseases	0.08723	0.1457	0.5989	0.5493
Phospholipids in very large HDL	met-d-XL_HDL_PL	NA	115078	NMR_metabo_UKBB	-0.0526	0.0879	-0.5985	0.5495
Concentration of small HDL particles	met-d-S_HDL_P	NA	115078	NMR_metabo_UKBB	0.05938	0.09943	0.5972	0.5503
Work/job satisfaction	ukb-b-2105	MRC-IEU	105358	work_stress	0.09206	0.1545	0.5957	0.5514
Fractured bone site(s): Other bones	ukb-b-17738	MRC-IEU	460340	pain_skeletal	0.09764	0.1643	0.5944	0.5523
Pulse rate, automated reading	ukb-b-18103	MRC-IEU	436424	cardiovascular	0.03841	0.06487	0.592	0.5538
Cholesterol in medium VLDL	met-d-M_VLDL_C	NA	115078	NMR_metabo_UKBB	-0.06458	0.1104	-0.5852	0.5584
Creatinine	met-d-Creatinine	NA	110058	NMR_metabo_UKBB	-0.0544	0.09304	-0.5847	0.5588
Total lipids in medium LDL	met-d-M_LDL_L	NA	115078	NMR_metabo_UKBB	-0.0699	0.1197	-0.5838	0.5593
Ever had hysterectomy (womb removed)	ukb-b-6445	MRC-IEU	221697	gynecology_fertility	0.08882	0.1523	0.5833	0.5597
Ratio of docosahexaenoic acid to total fatty acids	met-d-DHA_pct	NA	114999	NMR_metabo_UKBB	0.05533	0.09576	0.5778	0.5634
Thalamus volume	ieu-a-1048	ENIGMA	30717	neurology	-0.1332	0.2316	-0.575	0.5653
Cholesteryl esters in large LDL	met-d-L_LDL_CE	NA	115078	NMR_metabo_UKBB	-0.06911	0.1204	-0.5742	0.5658
Ferritin	ieu-a-1050	GIS	23986	biomarker	-0.1611	0.2834	-0.5684	0.5698
Eye problems/disorders: Injury or trauma resulting in loss of vision	ukb-b-9050	MRC-IEU	150642	diseases	0.1845	0.3266	0.565	0.5721
Cholesteryl esters in small VLDL	met-d-S_VLDL_CE	NA	115078	NMR_metabo_UKBB	-0.05416	0.09599	-0.5643	0.5726
Concentration of very small VLDL particles	met-d-XS_VLDL_P	NA	115078	NMR_metabo_UKBB	-0.05531	0.09889	-0.5593	0.576
Mineral and other dietary supplements: None of the above	ukb-b-14238	MRC-IEU	461384	drugs_supplements	-0.06446	0.1155	-0.5581	0.5768
Whole body fat-free mass	ukb-b-13354	MRC-IEU	454850	anthropometry	0.03134	0.05619	0.5577	0.577
Total cholines	met-d-Cholines	NA	114999	NMR_metabo_UKBB	-0.05226	0.09426	-0.5544	0.5793
Number of full sisters	ukb-b-5593	MRC-IEU	455420	family_memb_health	0.07587	0.1372	0.5529	0.5803
Cholesterol in medium LDL	met-d-M_LDL_C	NA	115078	NMR_metabo_UKBB	-0.06807	0.1232	-0.5527	0.5804
Free cholesterol to total lipids ratio in medium VLDL	met-d-M_VLDL_FC_pct	NA	115078	NMR_metabo_UKBB	0.05215	0.09467	0.5508	0.5817
Celiac disease	ebi-a-GCST000612	NA	15283	diseases	0.09459	0.1731	0.5465	0.5847
Transferrin	ieu-a-1052	GIS	23986	biomarker	0.1304	0.2406	0.542	0.5878
Types of physical activity in last 4 weeks: Light DIY (eg: pruning, watering the lawn)	ukb-b-11495	MRC-IEU	460376	activity_fitness_sleep	-0.05528	0.103	-0.5368	0.5914
Urinary albumin-to-creatinine ratio	ieu-a-1107	CKDGen	54450	biomarker	-0.1198	0.2234	-0.5363	0.5918
Free cholesterol in HDL	met-d-HDL_FC	NA	115078	NMR_metabo_UKBB	-0.04766	0.08896	-0.5358	0.5921
Loneliness, isolation	ukb-b-8476	MRC-IEU	455364	mood_behaviour	-0.0475	0.08987	-0.5286	0.5971
Alzheimer's disease	ieu-b-2	Alzheimer Disease Genetics Consortium (ADGC), European Alzheimer's Disease Initiative (EADI), Cohorts for Heart and Aging Research in Genomic Epidemiology Consortium (CHARGE), Genetic and Environmental Risk in AD/Defining Genetic, Polygenic and Environmental Risk for Alzheimer's Disease Consortium (GERAD/PERADES),	63926	neurology	0.1031	0.1957	0.5268	0.5984
Total lipids in LDL	met-d-LDL_L	NA	115078	NMR_metabo_UKBB	-0.06448	0.1235	-0.5223	0.6015
Diagnoses - main ICD10: K29 Gastritis and duodenitis	ukb-a-547	Neale Lab	337199	diseases	0.1073	0.2065	0.5196	0.6034
Diagnoses - main ICD10: I80 Phlebitis and thrombophlebitis	ukb-a-537	Neale Lab	337199	diseases	-0.108	0.2084	-0.5182	0.6043
Phospholipids to total lipids ratio in very small VLDL	met-d-XS_VLDL_PL_pct	NA	115078	NMR_metabo_UKBB	-0.05157	0.09978	-0.5168	0.6053
Whole body water mass	ukb-b-14540	MRC-IEU	454888	anthropometry	0.02906	0.05626	0.5165	0.6055
Why reduced smoking: Doctor's advice	ukb-b-17579	MRC-IEU	14951	smoking	0.7828	1.516	0.5163	0.6057
Diagnoses - main ICD10: I21 Acute myocardial infarction	ukb-a-533	Neale Lab	337199	diseases	0.09265	0.1803	0.514	0.6073
Cholesterol to total lipids ratio in large LDL	met-d-L_LDL_C_pct	NA	115078	NMR_metabo_UKBB	-0.0558	0.109	-0.5118	0.6088
Triglycerides in small HDL	met-d-S_HDL_TG	NA	115078	NMR_metabo_UKBB	-0.04299	0.08416	-0.5108	0.6095
Omega-3 fatty acids	met-d-Omega_3	NA	114999	NMR_metabo_UKBB	-0.04859	0.09567	-0.5079	0.6115
Diagnoses - main ICD10: J44 Other chronic obstructive pulmonary disease	ukb-a-543	Neale Lab	337199	diseases	0.1171	0.2309	0.5073	0.6119
Average weekly red wine intake	ukb-b-5239	MRC-IEU	327026	alcohol	-0.04826	0.09547	-0.5055	0.6132
Tense / 'highly strung'	ukb-b-10093	MRC-IEU	447961	mood_behaviour	-0.04109	0.08293	-0.4955	0.6203
Diagnoses - main ICD10: R35 Polyuria	ukb-b-5948	MRC-IEU	463010	diseases	-0.1636	0.3315	-0.4937	0.6215
Father still alive	ukb-b-13160	MRC-IEU	450333	family_memb_health	-0.09402	0.1908	-0.4928	0.6221
Free cholesterol to total lipids ratio in very large HDL	met-d-XL_HDL_FC_pct	NA	115053	NMR_metabo_UKBB	0.04738	0.09616	0.4927	0.6222
Major depressive disorder (ICD-10 coded)	ebi-a-GCST005903	NA	217584	diseases	-0.07427	0.1512	-0.4913	0.6232
Platelet distribution width	ukb-d-30110_irnt	NA	350470	biomarker	-0.03151	0.0642	-0.4908	0.6236
Average diameter for HDL particles	met-d-HDL_size	NA	115078	NMR_metabo_UKBB	-0.04371	0.08916	-0.4902	0.624
Happiness	ukb-b-4062	MRC-IEU	152348	mood_behaviour	0.05793	0.1186	0.4884	0.6253
Phospholipids in small HDL	met-d-S_HDL_PL	NA	115078	NMR_metabo_UKBB	0.04577	0.09418	0.4859	0.627
LDL cholesterol	met-d-LDL_C	NA	115078	NMR_metabo_UKBB	-0.06044	0.1247	-0.4848	0.6278
Hand grip strength (right)	ukb-b-10215	MRC-IEU	461089	activity_fitness_sleep	0.03783	0.07808	0.4845	0.628
Cholesterol to total lipids ratio in large HDL	met-d-L_HDL_C_pct	NA	115078	NMR_metabo_UKBB	-0.04515	0.09329	-0.4839	0.6284
Diagnoses - main ICD10: C61 Malignant neoplasm of prostate	ukb-b-2160	MRC-IEU	463010	diseases	-0.1124	0.2325	-0.4834	0.6288
Medication for pain relief, constipation, heartburn: Omeprazole (e.g. Zanprol)	ukb-b-11605	MRC-IEU	457547	drugs_supplements	0.05197	0.1076	0.4832	0.629
Diagnoses - main ICD10: R69 Unknown and unspecified causes of morbidity	ukb-b-12510	MRC-IEU	463010	diseases	0.1182	0.246	0.4804	0.6309
Lung adenocarcinoma	ieu-a-965	ILCCO	18336	diseases	0.1811	0.3786	0.4783	0.6324
Duration of other exercises	ukb-b-4512	MRC-IEU	220399	activity_fitness_sleep	0.08618	0.1819	0.4739	0.6356
Cholesteryl esters in medium HDL	met-d-M_HDL_CE	NA	115078	NMR_metabo_UKBB	0.04542	0.09652	0.4706	0.638
Phospholipids to total lipids ratio in very large VLDL	met-d-XL_VLDL_PL_pct	NA	114155	NMR_metabo_UKBB	0.05645	0.1202	0.4696	0.6386
Alcohol drinker status: Never	ukb-a-226	Neale Lab	336965	alcohol	-0.07084	0.152	-0.4659	0.6413
Triglycerides to total lipids ratio in very large HDL	met-d-XL_HDL_TG_pct	NA	115053	NMR_metabo_UKBB	-0.04009	0.08653	-0.4633	0.6431
Phospholipids in medium LDL	met-d-M_LDL_PL	NA	115078	NMR_metabo_UKBB	-0.05845	0.1263	-0.4629	0.6435
Diagnoses - main ICD10: M16 Coxarthrosis [arthrosis of hip]	ukb-a-562	Neale Lab	337199	diseases	0.07943	0.1736	0.4576	0.6473
Mouth/teeth dental problems: None of the above	ukb-b-17601	MRC-IEU	461113	dental	0.04542	0.09931	0.4574	0.6474
Time spent using computer	ukb-b-4522	MRC-IEU	360895	activity_fitness_sleep	-0.03486	0.07637	-0.4565	0.648
Total lipids in small HDL	met-d-S_HDL_L	NA	115078	NMR_metabo_UKBB	0.04263	0.09389	0.454	0.6498
Cholesteryl esters to total lipids ratio in medium HDL	met-d-M_HDL_CE_pct	NA	115078	NMR_metabo_UKBB	0.04212	0.09304	0.4527	0.6508
Diagnoses - main ICD10: K44 Diaphragmatic hernia	ukb-a-551	Neale Lab	337199	diseases	-0.1077	0.2395	-0.4499	0.6528
Glutamine	met-d-Gln	NA	114750	NMR_metabo_UKBB	-0.04814	0.108	-0.4459	0.6557
Cholesterol in large LDL	met-d-L_LDL_C	NA	115078	NMR_metabo_UKBB	-0.05162	0.1159	-0.4453	0.6561
Blood clot, DVT, bronchitis, emphysema, asthma, rhinitis, eczema, allergy diagnosed by doctor: Emphysema/chronic bronchitis	ukb-b-16207	MRC-IEU	462013	diseases	0.06305	0.1416	0.4453	0.6561
Alcohol intake frequency.	ukb-b-5779	MRC-IEU	462346	alcohol	0.03451	0.07751	0.4452	0.6562
Free cholesterol in very small VLDL	met-d-XS_VLDL_FC	NA	115078	NMR_metabo_UKBB	-0.0431	0.09748	-0.4421	0.6584
Type of tobacco previously smoked: Hand-rolled cigarettes	ukb-d-2877_2	NA	89224	smoking	-0.1262	0.2858	-0.4416	0.6588
Cholesteryl esters to total lipids ratio in large HDL	met-d-L_HDL_CE_pct	NA	115078	NMR_metabo_UKBB	-0.04211	0.09551	-0.4409	0.6593
circulating leptin levels	ebi-a-GCST003367	NA	33987	biomarker	0.07942	0.1807	0.4395	0.6603
Number of days/week of vigorous physical activity 10+ minutes	ukb-b-151	MRC-IEU	440512	activity_fitness_sleep	-0.04291	0.09817	-0.4371	0.6621
Phospholipids to total lipids ratio in medium VLDL	met-d-M_VLDL_PL_pct	NA	115078	NMR_metabo_UKBB	0.04352	0.1004	0.4336	0.6646
Vitamin and mineral supplements: Vitamin E	ukb-b-12506	MRC-IEU	460351	drugs_supplements	0.08158	0.1885	0.4328	0.6651
Total cholesterol minus HDL-C	met-d-non_HDL_C	NA	115078	NMR_metabo_UKBB	-0.04931	0.1163	-0.4239	0.6716
Type of tobacco previously smoked: Manufactured cigarettes	ukb-d-2877_1	NA	89224	smoking	-0.1029	0.2434	-0.4227	0.6725
Reason for reducing amount of alcohol drunk: Illness or ill health	ukb-d-2664_1	NA	134033	alcohol	-0.1175	0.2806	-0.4186	0.6755
Diagnoses - main ICD10: M23 Internal derangement of knee	ukb-a-566	Neale Lab	337199	diseases	0.08324	0.2	0.4162	0.6773
Free cholesterol in small LDL	met-d-S_LDL_FC	NA	115078	NMR_metabo_UKBB	-0.0575	0.1386	-0.4149	0.6782
Total cholesterol	met-d-Total_C	NA	115078	NMR_metabo_UKBB	-0.04405	0.1065	-0.4137	0.6791
Frequency of heavy DIY in last 4 weeks	ukb-b-5053	MRC-IEU	182511	activity_fitness_sleep	0.06841	0.1673	0.4089	0.6826
Diagnoses - main ICD10: K80 Cholelithiasis	ukb-a-559	Neale Lab	337199	diseases	0.07395	0.181	0.4085	0.6829
Seen a psychiatrist for nerves, anxiety, tension or depression	ukb-b-18336	MRC-IEU	460702	mood_behaviour	-0.03716	0.09118	-0.4075	0.6836
Concentration of IDL particles	met-d-IDL_P	NA	115078	NMR_metabo_UKBB	0.05201	0.1278	0.407	0.684
Mineral and other dietary supplements: Zinc	ukb-b-13891	MRC-IEU	461384	drugs_supplements	0.06098	0.152	0.4013	0.6882
Concentration of large HDL particles	met-d-L_HDL_P	NA	115078	NMR_metabo_UKBB	-0.03449	0.08627	-0.3998	0.6893
Relative age of first facial hair	ukb-b-5945	MRC-IEU	204568	infancy_puberty	0.03104	0.07773	0.3993	0.6897
Diagnoses - main ICD10: I25 Chronic ischaemic heart disease	ukb-a-534	Neale Lab	337199	diseases	0.04947	0.1246	0.3971	0.6913
Ratio of omega-6 fatty acids to omega-3 fatty acids	met-d-Omega_6_by_Omega_3	NA	114999	NMR_metabo_UKBB	0.04188	0.1056	0.3965	0.6917
Length of working week for main job	ukb-b-8013	MRC-IEU	260069	work_stress	-0.05608	0.1426	-0.3932	0.6942
Free cholesterol in large HDL	met-d-L_HDL_FC	NA	115078	NMR_metabo_UKBB	-0.03365	0.08574	-0.3924	0.6947
Why reduced smoking: None of the above	ukb-b-19752	MRC-IEU	14951	smoking	-0.1694	0.4328	-0.3915	0.6954
Number of cigarettes currently smoked daily (current cigarette smokers)	ukb-b-469	MRC-IEU	33229	smoking	-0.07111	0.1818	-0.3912	0.6956
Diagnoses - main ICD10: M70 Soft tissue disorders related to use, overuse and pressure	ukb-d-M70	NA	361194	diseases	0.156	0.3994	0.3905	0.6961
Reason for reducing amount of alcohol drunk: Doctor's advice	ukb-d-2664_2	NA	134033	alcohol	0.1367	0.3521	0.3883	0.6978
Pallidum volume	ieu-a-1046	ENIGMA	30717	neurology	0.08695	0.2242	0.3878	0.6981
Diagnoses - main ICD10: M72 Fibroblastic disorders	ukb-a-572	Neale Lab	337199	diseases	-0.06829	0.1765	-0.3869	0.6989
Vitamin and mineral supplements: Folic acid or Folate (Vit B9)	ukb-b-3563	MRC-IEU	460351	drugs_supplements	-0.1004	0.2638	-0.3806	0.7035
Potassium in urine	ukb-a-334	Neale Lab	326816	biomarker	0.0359	0.09536	0.3764	0.7066
Cholesterol in medium HDL	met-d-M_HDL_C	NA	115078	NMR_metabo_UKBB	0.03549	0.09582	0.3704	0.7111
Eczema	ieu-a-996	EAGLE	40835	diseases	0.06874	0.1866	0.3685	0.7125
Ever highly irritable/argumentative for 2 days	ukb-b-8196	MRC-IEU	149501	mood_behaviour	-0.0493	0.1347	-0.3659	0.7144
Vitamin and mineral supplements: Vitamin B	ukb-b-10188	MRC-IEU	460351	drugs_supplements	-0.06185	0.1695	-0.3648	0.7152
Remnant cholesterol (non-HDL, non-LDL -cholesterol)	met-d-Remnant_C	NA	115078	NMR_metabo_UKBB	-0.0392	0.1082	-0.3624	0.717
Diagnoses - main ICD10: S09 Other and unspecified injuries of head	ukb-a-589	Neale Lab	337199	diseases	-0.1062	0.2951	-0.3599	0.7189
Mouth/teeth dental problems: Loose teeth	ukb-b-12849	MRC-IEU	461113	dental	-0.048	0.136	-0.3529	0.7241
Frequency of tenseness / restlessness in last 2 weeks	ukb-b-5664	MRC-IEU	445194	mood_behaviour	0.03281	0.09309	0.3524	0.7245
Triglycerides to total lipids ratio in medium HDL	met-d-M_HDL_TG_pct	NA	115078	NMR_metabo_UKBB	-0.03183	0.09185	-0.3465	0.7289
Pain type(s) experienced in last month: Facial pain	ukb-b-17107	MRC-IEU	461857	pain_skeletal	0.06942	0.2007	0.3459	0.7294
Total lipids in large HDL	met-d-L_HDL_L	NA	115078	NMR_metabo_UKBB	-0.02944	0.0868	-0.3391	0.7345
Total lipids in large LDL	met-d-L_LDL_L	NA	115078	NMR_metabo_UKBB	-0.04111	0.1213	-0.3391	0.7346
Triglycerides in HDL	met-d-HDL_TG	NA	115078	NMR_metabo_UKBB	-0.03086	0.09184	-0.336	0.7368
Phospholipids in large HDL	met-d-L_HDL_PL	NA	115078	NMR_metabo_UKBB	-0.02945	0.08813	-0.3342	0.7382
Blood clot, DVT, bronchitis, emphysema, asthma, rhinitis, eczema, allergy diagnosed by doctor: Blood clot in the lung	ukb-b-13704	MRC-IEU	462013	diseases	-0.07515	0.2261	-0.3324	0.7396
Total esterified cholesterol	met-d-Total_CE	NA	115078	NMR_metabo_UKBB	-0.03541	0.1068	-0.3317	0.7402
Cholesterol to total lipids ratio in small HDL	met-d-S_HDL_C_pct	NA	115078	NMR_metabo_UKBB	0.03598	0.1085	0.3315	0.7403
Diagnoses - main ICD10: G47 Sleep disorders	ukb-a-527	Neale Lab	337199	diseases	0.07429	0.2244	0.331	0.7406
Guilty feelings	ukb-b-10169	MRC-IEU	450704	mood_behaviour	-0.02811	0.08627	-0.3258	0.7446
Number of children ever born measurement	ieu-b-4828	Within family GWAS consortium	60430	gynecology_fertility	-0.06791	0.2089	-0.325	0.7452
Cholesterol to total lipids ratio in medium HDL	met-d-M_HDL_C_pct	NA	115078	NMR_metabo_UKBB	0.02996	0.09228	0.3246	0.7455
Ratio of saturated fatty acids to total fatty acids	met-d-SFA_pct	NA	114999	NMR_metabo_UKBB	-0.04156	0.1286	-0.3232	0.7466
Average weekly beer plus cider intake	ukb-b-5174	MRC-IEU	327634	alcohol	0.03003	0.09308	0.3226	0.747
Distance between home and job workplace	ukb-b-20455	MRC-IEU	221909	work_stress	0.06993	0.2172	0.322	0.7475
Nap during day	ukb-b-4616	MRC-IEU	462400	activity_fitness_sleep	-0.02409	0.07485	-0.3219	0.7475
Autism Spectrum Disorder	ieu-a-1185	iPSYCH-PGC	46351	neurology	-0.03576	0.1118	-0.3198	0.7491
Inflammatory bowel disease	ebi-a-GCST004131	NA	59957	diseases	-0.03233	0.1019	-0.3172	0.7511
Diastolic blood pressure, automated reading	ukb-b-7992	MRC-IEU	436424	cardiovascular	0.0221	0.07124	0.3102	0.7564
Neuroticism	ebi-a-GCST005232	NA	329821	mood_behaviour	0.02549	0.08315	0.3065	0.7592
Putamen volume	ieu-a-1047	ENIGMA	30717	neurology	0.04734	0.1545	0.3063	0.7594
Triglycerides in large HDL	met-d-L_HDL_TG	NA	115078	NMR_metabo_UKBB	-0.0325	0.1063	-0.3058	0.7598
Length of menstrual cycle	ukb-b-3278	MRC-IEU	43125	gynecology_fertility	-0.05251	0.1722	-0.305	0.7604
Cholesterol in large HDL	met-d-L_HDL_C	NA	115078	NMR_metabo_UKBB	-0.02566	0.08494	-0.3021	0.7626
Average weekly champagne plus white wine intake	ukb-b-5716	MRC-IEU	326801	alcohol	0.0348	0.1154	0.3016	0.7629
Worrier / anxious feelings	ukb-b-6519	MRC-IEU	450765	mood_behaviour	0.02466	0.08178	0.3015	0.763
Phospholipids to total lipids ratio in small LDL	met-d-S_LDL_PL_pct	NA	115078	NMR_metabo_UKBB	-0.02824	0.09418	-0.2998	0.7643
Why reduced smoking: Financial reasons	ukb-b-14050	MRC-IEU	14951	smoking	0.2168	0.7236	0.2997	0.7644
Phospholipids to total lipids ratio in very large HDL	met-d-XL_HDL_PL_pct	NA	115053	NMR_metabo_UKBB	-0.02907	0.0983	-0.2957	0.7675
Phospholipids in LDL	met-d-LDL_PL	NA	115078	NMR_metabo_UKBB	-0.03645	0.1234	-0.2953	0.7678
Cholesteryl esters to total lipids ratio in small LDL	met-d-S_LDL_CE_pct	NA	115078	NMR_metabo_UKBB	0.0273	0.09299	0.2936	0.769
Vitamin and mineral supplements: Vitamin C	ukb-b-15175	MRC-IEU	460351	drugs_supplements	0.04026	0.1383	0.291	0.771
Trunk fat-free mass	ukb-b-17409	MRC-IEU	454508	anthropometry	0.0161	0.05548	0.2901	0.7717
Schizophrenia	ieu-a-22	PGC	82315	neurology	-0.02322	0.0813	-0.2857	0.7751
Illness, injury, bereavement, stress in last 2 years: Marital separation/divorce	ukb-b-14624	MRC-IEU	459742	work_stress	-0.06205	0.2185	-0.284	0.7764
Ever had bowel cancer screening	ukb-b-17001	MRC-IEU	455259	diseases	-0.03932	0.1388	-0.2833	0.7769
Duration walking for pleasure	ukb-b-703	MRC-IEU	328153	activity_fitness_sleep	0.03238	0.1146	0.2826	0.7775
Neo-openness to experience	ieu-a-117	GPC	17375	mood_behaviour	0.0728	0.2587	0.2814	0.7784
Prospective memory result	ukb-b-4282	MRC-IEU	152605	neurology	-0.03037	0.109	-0.2786	0.7805
Getting up in morning	ukb-b-2772	MRC-IEU	461658	activity_fitness_sleep	0.02078	0.07485	0.2776	0.7813
Total lipids in medium HDL	met-d-M_HDL_L	NA	115078	NMR_metabo_UKBB	0.02747	0.09975	0.2753	0.7831
Snoring	ukb-b-17400	MRC-IEU	430438	activity_fitness_sleep	0.02214	0.0836	0.2648	0.7912
Neck/shoulder pain for 3+ months	ukb-b-16118	MRC-IEU	105396	pain_skeletal	-0.04799	0.1836	-0.2614	0.7938
circulating leptin levels adjusted for BMI	ebi-a-GCST003368	NA	33987	biomarker	-0.04624	0.1833	-0.2523	0.8008
Cholesterol in IDL	met-d-IDL_C	NA	115078	NMR_metabo_UKBB	0.02688	0.108	0.2488	0.8035
Phospholipids in medium HDL	met-d-M_HDL_PL	NA	115078	NMR_metabo_UKBB	0.02513	0.102	0.2463	0.8054
Diagnoses - main ICD10: K20 Oesophagitis	ukb-b-19354	MRC-IEU	463010	diseases	0.06182	0.2515	0.2458	0.8059
Pain type(s) experienced in last month: Stomach or abdominal pain	ukb-b-11413	MRC-IEU	461857	pain_skeletal	-0.02909	0.1194	-0.2436	0.8075
Diagnoses - main ICD10: L03 Cellulitis	ukb-a-560	Neale Lab	337199	diseases	-0.07686	0.3158	-0.2434	0.8077
Ratio of bisallylic groups to double bonds	met-c-844	NA	13524	kettunen_metabolites	-0.04097	0.1708	-0.2399	0.8104
Cholesteryl esters in IDL	met-d-IDL_CE	NA	115078	NMR_metabo_UKBB	0.02596	0.1084	0.2394	0.8108
Ratio of bisallylic groups to total fatty acids	met-c-845	NA	13171	kettunen_metabolites	-0.04157	0.174	-0.2388	0.8112
Cholesteryl esters in large HDL	met-d-L_HDL_CE	NA	115078	NMR_metabo_UKBB	-0.02033	0.08515	-0.2388	0.8113
Systolic blood pressure, automated reading	ukb-b-20175	MRC-IEU	436419	cardiovascular	0.0177	0.07449	0.2376	0.8122
Concentration of HDL particles	met-d-HDL_P	NA	115078	NMR_metabo_UKBB	0.02323	0.09798	0.2371	0.8126
Phospholipids to total lipids ratio in medium HDL	met-d-M_HDL_PL_pct	NA	115078	NMR_metabo_UKBB	-0.02178	0.09298	-0.2342	0.8148
Reason for glasses/contact lenses: For just reading/near work as you are getting older (called 'presbyopia')	ukb-b-16235	MRC-IEU	460536	eye_ear	-0.06595	0.2824	-0.2336	0.8153
Pulse wave reflection index	ukb-b-11598	MRC-IEU	151546	cardiovascular	0.0303	0.1319	0.2298	0.8182
Other eye problems	ukb-b-7007	MRC-IEU	461565	eye_ear	-0.03607	0.1585	-0.2276	0.82
C-reactive protein	bbj-a-14	NA	75391	biomarker	0.07002	0.3088	0.2267	0.8206
3-Hydroxybutyrate	met-d-bOHbutyrate	NA	113595	NMR_metabo_UKBB	-0.02971	0.1348	-0.2204	0.8256
Exposure to tobacco smoke at home	ukb-b-4462	MRC-IEU	417693	smoking	-0.02859	0.1299	-0.22	0.8259
Diagnoses - main ICD10: M21 Other acquired deformities of limbs	ukb-a-565	Neale Lab	337199	diseases	-0.1918	0.891	-0.2153	0.8295
Adiponectin	ieu-a-1	ADIPOGen	39883	biomarker	-0.05299	0.2508	-0.2113	0.8326
Total lipids in HDL	met-d-HDL_L	NA	115078	NMR_metabo_UKBB	-0.01934	0.09248	-0.2092	0.8343
Diagnoses - main ICD10: F43 Reaction to severe stress and adjustment disorders	ukb-a-526	Neale Lab	337199	diseases	0.1792	0.8593	0.2086	0.8348
Pyruvate	met-d-Pyruvate	NA	114748	NMR_metabo_UKBB	0.02565	0.1243	0.2064	0.8365
Serum creatinine	bbj-a-61	NA	142097	biomarker	0.0225	0.1091	0.2063	0.8366
Types of physical activity in last 4 weeks: Walking for pleasure (not as a means of transport)	ukb-b-7337	MRC-IEU	460376	activity_fitness_sleep	0.02007	0.0989	0.2029	0.8392
Phospholipids in IDL	met-d-IDL_PL	NA	115078	NMR_metabo_UKBB	-0.02083	0.1045	-0.1992	0.8421
Handedness (chirality/laterality): Left-handed	ukb-a-36	Neale Lab	337130	mood_behaviour	0.03386	0.1725	0.1963	0.8444
Underlying (primary) cause of death: ICD10: C34.9 Bronchus or lung, unspecified	ukb-d-40001_C349	NA	9092	diseases	0.0701	0.3605	0.1945	0.8458
Free cholesterol in IDL	met-d-IDL_FC	NA	115078	NMR_metabo_UKBB	0.02123	0.1119	0.1898	0.8495
Diagnoses - main ICD10: K35 Acute appendicitis	ukb-a-548	Neale Lab	337199	diseases	0.06576	0.35	0.1879	0.851
Free cholesterol to total lipids ratio in very large VLDL	met-d-XL_VLDL_FC_pct	NA	114155	NMR_metabo_UKBB	0.01812	0.09878	0.1834	0.8545
Concentration of medium HDL particles	met-d-M_HDL_P	NA	115078	NMR_metabo_UKBB	0.01718	0.09751	0.1762	0.8601
Phospholipids to total lipids ratio in small HDL	met-d-S_HDL_PL_pct	NA	115078	NMR_metabo_UKBB	0.02266	0.1338	0.1694	0.8655
LDL cholesterol	ieu-b-110	UK Biobank	440546	biomarker	0.01234	0.07328	0.1684	0.8663
Tinnitus: Yes, now most or all of the time	ukb-d-4803_11	NA	117882	eye_ear	0.02646	0.1575	0.1679	0.8666
Diagnoses - main ICD10: K51 Ulcerative colitis	ukb-a-553	Neale Lab	337199	diseases	0.04084	0.2508	0.1628	0.8706
Pulse wave Arterial Stiffness index	ukb-b-11971	MRC-IEU	151053	cardiovascular	0.0246	0.1512	0.1627	0.8708
Types of transport used (excluding work): Car/motor vehicle	ukb-b-16886	MRC-IEU	460491	activity_fitness_sleep	0.01605	0.09947	0.1613	0.8718
Types of physical activity in last 4 weeks: Heavy DIY (eg: weeding, lawn mowing, carpentry, digging)	ukb-b-13184	MRC-IEU	460376	activity_fitness_sleep	-0.01595	0.09889	-0.1613	0.8719
Nucleus accumbens volume	ieu-a-1042	ENIGMA	30717	neurology	-0.04989	0.3112	-0.1603	0.8726
Systemic lupus erythematosus	ebi-a-GCST003156	NA	14267	diseases	-0.02332	0.147	-0.1587	0.8739
Total concentration of lipoprotein particles	met-d-Total_P	NA	115078	NMR_metabo_UKBB	0.01535	0.09831	0.1562	0.8759
Sitting height ratio	ieu-a-1070	NA	21590	anthropometry	0.02609	0.1729	0.1509	0.8801
Relative age voice broke	ukb-b-5262	MRC-IEU	195644	infancy_puberty	-0.01399	0.09438	-0.1482	0.8822
Mineral and other dietary supplements: Fish oil (including cod liver oil)	ukb-b-11075	MRC-IEU	461384	drugs_supplements	-0.01622	0.113	-0.1435	0.8859
Forearm bone mineral density	ieu-a-977	GEFOS	8143	pain_skeletal	-0.04181	0.2927	-0.1428	0.8864
Reason for glasses/contact lenses: For long-sightedness, i.e. for distance and near, but particularly for near tasks like reading (called 'hypermetropia')	ukb-b-18189	MRC-IEU	460536	eye_ear	0.02807	0.1968	0.1427	0.8866
Hippocampus volume	ieu-a-1045	ENIGMA	30717	neurology	-0.03592	0.2523	-0.1424	0.8868
Phospholipids in HDL	met-d-HDL_PL	NA	115078	NMR_metabo_UKBB	-0.0136	0.09557	-0.1423	0.8868
systolic blood pressure	ieu-b-38	International Consortium of Blood Pressure	757601	cardiovascular	-0.009093	0.06462	-0.1407	0.8881
Number of incorrect matches in round	ukb-b-20498	MRC-IEU	462302	neurology	0.01212	0.08657	0.14	0.8886
Triglycerides to total lipids ratio in large HDL	met-d-L_HDL_TG_pct	NA	115078	NMR_metabo_UKBB	0.01284	0.09312	0.1378	0.8904
Offspring birth weight	ebi-a-GCST005314	NA	68258	anthropometry	0.01763	0.1306	0.135	0.8926
Primary sclerosing cholangitis	ieu-a-1112	IPSCSG	14890	diseases	-0.0271	0.2015	-0.1345	0.893
Diagnoses - main ICD10: C50 Malignant neoplasm of breast	ukb-a-519	Neale Lab	337199	diseases	0.0238	0.1836	0.1297	0.8968
Fed-up feelings	ukb-b-19809	MRC-IEU	453071	mood_behaviour	-0.009698	0.07611	-0.1274	0.8986
Qualifications: O levels/GCSEs or equivalent	ukb-b-18099	MRC-IEU	458079	education_intelligence	0.01165	0.09293	0.1253	0.9003
Cholesteryl esters to total lipids ratio in very large HDL	met-d-XL_HDL_CE_pct	NA	115053	NMR_metabo_UKBB	-0.01547	0.1248	-0.1239	0.9014
Phospholipids to total lipids ratio in large VLDL	met-d-L_VLDL_PL_pct	NA	115067	NMR_metabo_UKBB	-0.01087	0.09309	-0.1167	0.9071
Handedness (chirality/laterality): Right-handed	ukb-d-1707_1	NA	360913	mood_behaviour	0.01803	0.1557	0.1158	0.9078
Free cholesterol in medium LDL	met-d-M_LDL_FC	NA	115078	NMR_metabo_UKBB	-0.01519	0.1316	-0.1154	0.9081
Frequency of tiredness / lethargy in last 2 weeks	ukb-b-929	MRC-IEU	449019	mood_behaviour	-0.009642	0.08386	-0.115	0.9085
Ever had prostate specific antigen (PSA) test	ukb-b-15695	MRC-IEU	200410	diseases	-0.01423	0.1286	-0.1107	0.9118
Alcohol intake versus 10 years previously	ukb-b-3460	MRC-IEU	428117	alcohol	0.01248	0.1127	0.1107	0.9119
bipolar disorder	ieu-b-41	Bipolar Disorder Working Group of the Psychiatric Genomics Consortium	51710	neurology	0.009665	0.08822	0.1096	0.9128
Extreme height	ieu-a-86	GIANT	16196	anthropometry	-0.01074	0.1008	-0.1065	0.9151
Cholesterol to total lipids ratio in medium LDL	met-d-M_LDL_C_pct	NA	115078	NMR_metabo_UKBB	0.01266	0.1267	0.09992	0.9204
Cholesteryl esters in HDL	met-d-HDL_CE	NA	115078	NMR_metabo_UKBB	0.008531	0.09048	0.09429	0.9249
Medication for cholesterol, blood pressure, diabetes, or take exogenous hormones: Cholesterol lowering medication	ukb-b-17805	MRC-IEU	249710	drugs_supplements	-0.01035	0.11	-0.09409	0.925
Diagnoses - main ICD10: T84 Complications of internal orthopaedic prosthetic devices, implants and grafts	ukb-d-T84	NA	361194	diseases	0.02384	0.2534	0.09408	0.925
Diagnoses - main ICD10: R11 Nausea and vomiting	ukb-b-19419	MRC-IEU	463010	diseases	0.04889	0.5301	0.09224	0.9265
Cholesteryl esters in medium VLDL	met-d-M_VLDL_CE	NA	115078	NMR_metabo_UKBB	-0.01027	0.1126	-0.0912	0.9273
Duration of heavy DIY	ukb-b-2634	MRC-IEU	182778	activity_fitness_sleep	-0.01172	0.1357	-0.08638	0.9312
Types of physical activity in last 4 weeks: None of the above	ukb-b-15869	MRC-IEU	460376	activity_fitness_sleep	0.009846	0.1143	0.08614	0.9314
HDL cholesterol	met-d-HDL_C	NA	115078	NMR_metabo_UKBB	-0.007563	0.08965	-0.08437	0.9328
Clinical LDL cholesterol	met-d-Clinical_LDL_C	NA	115078	NMR_metabo_UKBB	-0.01007	0.1227	-0.08208	0.9346
Waist-to-hip ratio	ieu-a-72	GIANT	224459	anthropometry	0.008059	0.1017	0.07922	0.9369
Other serious medical condition/disability diagnosed by doctor	ukb-b-14961	MRC-IEU	454253	diseases	0.007904	0.1006	0.0786	0.9374
Cholesterol in very small VLDL	met-d-XS_VLDL_C	NA	115078	NMR_metabo_UKBB	-0.007743	0.09881	-0.07836	0.9375
Apolipoprotein A1	met-d-ApoA1	NA	115078	NMR_metabo_UKBB	0.007423	0.09568	0.07758	0.9382
Uric acid	bbj-a-57	NA	109029	biomarker	-0.009976	0.1356	-0.07358	0.9413
Acetone	met-d-Acetone	NA	115075	NMR_metabo_UKBB	-0.01002	0.1384	-0.07241	0.9423
Mineral and other dietary supplements: Iron	ukb-b-14863	MRC-IEU	461384	drugs_supplements	0.01544	0.2316	0.06667	0.9468
Free cholesterol in LDL	met-d-LDL_FC	NA	115078	NMR_metabo_UKBB	-0.008097	0.1219	-0.06645	0.947
Glycoprotein acetyls	met-d-GlycA	NA	115078	NMR_metabo_UKBB	-0.005455	0.0869	-0.06277	0.9499
Free cholesterol in small HDL	met-d-S_HDL_FC	NA	115078	NMR_metabo_UKBB	-0.00611	0.09722	-0.06285	0.9499
Family relationship satisfaction	ukb-b-3666	MRC-IEU	151531	mood_behaviour	-0.007171	0.1144	-0.0627	0.95
Diagnoses - main ICD10: N40 Hyperplasia of prostate	ukb-b-11601	MRC-IEU	463010	diseases	-0.01229	0.1975	-0.06223	0.9504
Bring up phlegm/sputum/mucus on most days	ukb-b-12841	MRC-IEU	112583	lung_function	-0.01155	0.1857	-0.06223	0.9504
Types of physical activity in last 4 weeks: Strenuous sports	ukb-b-7663	MRC-IEU	460376	activity_fitness_sleep	0.006698	0.1082	0.06192	0.9506
Frequency of travelling from home to job workplace	ukb-b-185	MRC-IEU	263534	activity_fitness_sleep	-0.009086	0.1485	-0.0612	0.9512
Total lipids in IDL	met-d-IDL_L	NA	115078	NMR_metabo_UKBB	0.006531	0.1105	0.05909	0.9529
Diagnoses - main ICD10: I10 Essential (primary) hypertension	ukb-a-531	Neale Lab	337199	diseases	0.01975	0.3384	0.05838	0.9534
Docosahexaenoic acid	met-d-DHA	NA	114999	NMR_metabo_UKBB	-0.005627	0.09783	-0.05752	0.9541
Total cholesterol	ieu-a-301	GLGC	187365	biomarker	-0.005772	0.1017	-0.05675	0.9547
Exposure to tobacco smoke outside home	ukb-b-6244	MRC-IEU	391502	smoking	0.006032	0.1083	0.05569	0.9556
Ratio of omega-3 fatty acids to total fatty acids	met-d-Omega_3_pct	NA	114999	NMR_metabo_UKBB	-0.005688	0.1051	-0.05411	0.9568
Caudate volume	ieu-a-1044	ENIGMA	30717	neurology	0.008814	0.1747	0.05047	0.9597
Diagnoses - main ICD10: H40 Glaucoma	ukb-d-H40	NA	361194	diseases	0.01489	0.299	0.04978	0.9603
Ratio of linoleic acid to total fatty acids	met-d-LA_pct	NA	114999	NMR_metabo_UKBB	0.004654	0.0981	0.04744	0.9622
Free cholesterol in large LDL	met-d-L_LDL_FC	NA	115078	NMR_metabo_UKBB	0.005476	0.1154	0.04743	0.9622
Triglycerides in medium HDL	met-d-M_HDL_TG	NA	115078	NMR_metabo_UKBB	-0.004195	0.09082	-0.04619	0.9632
diastolic blood pressure	ieu-b-39	International Consortium of Blood Pressure	757601	cardiovascular	0.0031	0.06758	0.04588	0.9634
Illness, injury, bereavement, stress in last 2 years: None of the above	ukb-b-17687	MRC-IEU	459742	work_stress	-0.005097	0.1119	-0.04554	0.9637
Adopted as a child	ukb-b-13183	MRC-IEU	461805	infancy_puberty	-0.009343	0.2226	-0.04197	0.9665
Types of transport used (excluding work): None of the above	ukb-b-12386	MRC-IEU	460491	activity_fitness_sleep	-0.01438	0.3835	-0.03751	0.9701
Underlying (primary) cause of death: ICD10: J84.1 Other interstitial pulmonary diseases with fibrosis	ukb-a-358	Neale Lab	7637	diseases	-0.01336	0.3982	-0.03355	0.9732
Why reduced smoking: Health precaution	ukb-b-13026	MRC-IEU	14951	smoking	-0.009258	0.2768	-0.03344	0.9733
Cholesteryl esters in very small VLDL	met-d-XS_VLDL_CE	NA	115078	NMR_metabo_UKBB	0.003245	0.09934	0.03266	0.9739
Frequency of depressed mood in last 2 weeks	ukb-b-3822	MRC-IEU	442840	mood_behaviour	-0.002939	0.09396	-0.03127	0.9751
Frequency of light DIY in last 4 weeks	ukb-b-4210	MRC-IEU	228298	activity_fitness_sleep	0.003527	0.1321	0.0267	0.9787
Free cholesterol in medium HDL	met-d-M_HDL_FC	NA	115078	NMR_metabo_UKBB	0.001898	0.09465	0.02006	0.984
Mood swings	ukb-b-14180	MRC-IEU	451619	mood_behaviour	0.001468	0.07504	0.01957	0.9844
Sphingomyelins	met-d-Sphingomyelins	NA	114999	NMR_metabo_UKBB	-0.001749	0.107	-0.01634	0.987
Fasting blood glucose adjusted for BMI	ebi-a-GCST007858	NA	33231	biomarker	-0.002945	0.2308	-0.01276	0.9898
Phospholipids in large LDL	met-d-L_LDL_PL	NA	115078	NMR_metabo_UKBB	-0.0003653	0.1208	-0.003023	0.9976
Tinnitus: Yes, now a lot of the time	ukb-d-4803_12	NA	117882	eye_ear	-0.0006441	0.3022	-0.002131	0.9983
Neuroticism score	ukb-b-4630	MRC-IEU	374323	mood_behaviour	2.794e-06	0.07266	3.845e-05	1
Cerebral White Matter Volume	ubm-a-2702	NA	8411	neurology	NA	NA	NA	NA
Diagnoses - main ICD10: B37 Candidiasis	ukb-a-517	Neale Lab	337199	diseases	NA	NA	NA	NA
Transport type for commuting to job workplace: None of the above	ukb-b-394	MRC-IEU	245364	activity_fitness_sleep	NA	NA	NA	NA
Illness, injury, bereavement, stress in last 2 years: Death of a spouse or partner	ukb-b-7356	MRC-IEU	459742	work_stress	NA	NA	NA	NA
*rg, genetic correlation between bronchiolitis and the tested Trait

## Sheet: S7
Supplementary Table S7. Contributors of FinnGen
Full Name	Affiliation	E-mail
Aarno Palotie	Institute for Molecular Medicine Finland (FIMM), HiLIFE, University of Helsinki, Helsinki, Finland; Broad Institute of MIT and Harvard; Massachusetts General Hospital	aarno.palotie@helsinki.fi
Mark Daly	Institute for Molecular Medicine Finland (FIMM), HiLIFE, University of Helsinki, Helsinki, Finland; Broad Institute of MIT and Harvard; Massachusetts General Hospital	mark.daly@helsinki.fi
Bridget Riley-Gills	Abbvie, Chicago, IL, United States	bridget.rileygillis@abbvie.com
Howard Jacob	Abbvie, Chicago, IL, United States	howard.jacob@abbvie.com
Coralie Viollet	Astra Zeneca, Cambridge, United Kingdom	coralie.viollet@astrazeneca.com
Slavé Petrovski	Astra Zeneca, Cambridge, United Kingdom	slav.petrovski@astrazeneca.com
Chia-Yen Chen	Biogen, Cambridge, MA, United States	chiayen.chen@biogen.com
Sally John	Biogen, Cambridge, MA, United States	sally.john@biogen.com
George Okafo	Boehringer Ingelheim, Ingelheim am Rhein, Germany	george.okafo@boehringer-ingelheim.com
Robert Plenge	Bristol Myers Squibb, New York, NY, United States	robert.plenge@bms.com
Joseph Maranville	Bristol Myers Squibb, New York, NY, United States	joseph.maranville@bms.com
Mark McCarthy	Genentech, San Francisco, CA, United States	mccarthy.mark@gene.com
Rion Pendergrass	Genentech, San Francisco, CA, United States	penders2@gene.com
Margaret G. Ehm	GlaxoSmithKline, Collegeville, PA, United States	meg.g.ehm@gsk.com
Kirsi Auro	GlaxoSmithKline, Espoo, Finland	kirsi.m.auro@gsk.com
Simonne Longerich	Merck, Kenilworth, NJ, United States	simonne.longerich@merck.com
Anders Mälarstig	Pfizer, New York, NY, United States	anders.malarstig@pfizer.com
Anna Vlahiotis	Pfizer, New York, NY, United States	anna.vlahiotis@pfizer.com
Katherine Klinger	Translational Sciences, Sanofi R&D, Framingham, MA, USA	katherine.klinger@sanofi.com
Clement Chatelain	Translational Sciences, Sanofi R&D, Framingham, MA, USA	clement.chatelain@sanofi.com
Matthias Gossel	Translational Sciences, Sanofi R&D, Framingham, MA, USA	matthias.gossel@sanofi.com
Karol Estrada	Maze Therapeutics, San Francisco, CA, United States	kestrada@mazetx.com
Robert Graham	Maze Therapeutics, San Francisco, CA, United States	rgraham@mazetx.com
Dawn Waterworth	Janssen Research & Development, LLC, Spring House, PA, United States	dwaterwo@its.jnj.com
Chris O´Donnell	Novartis Institutes for BioMedical Research, Cambridge, MA, United States	chris.odonnell@novartis.com
Nicole Renaud	Novartis Institutes for BioMedical Research, Cambridge, MA, United States	nicole.renaud@novartis.com
Tomi P. Mäkelä	HiLIFE, University of Helsinki, Finland, Finland	tomi.makela@helsinki.fi
Jaakko Kaprio	Institute for Molecular Medicine Finland (FIMM), HiLIFE, University of Helsinki, Helsinki, Finland	jaakko.kaprio@helsinki.fi
Minna Ruddock	Arctic biobank / University of Oulu	minna.ruddock@oulu.fi
Petri Virolainen	Auria Biobank / University of Turku / Hospital District of Southwest Finland, Turku, Finland	petri.virolainen@tyks.fi
Antti Hakanen	Auria Biobank / University of Turku / Hospital District of Southwest Finland, Turku, Finland	antti.hakanen@tyks.fi
Terhi Kilpi	THL Biobank / Finnish Institute for Health and Welfare (THL), Helsinki, Finland	terhi.kilpi@thl.fi
Markus Perola	THL Biobank / Finnish Institute for Health and Welfare (THL), Helsinki, Finland	markus.perola@thl.fi
Jukka Partanen	Finnish Red Cross Blood Service / Finnish Hematology Registry and Clinical Biobank, Helsinki, Finland	jukka.partanen@veripalvelu.fi
Taneli Raivio	Helsinki Biobank / Helsinki University and Hospital District of Helsinki and Uusimaa, Helsinki	taneli.raivio@hus.fi
Jani Tikkanen	Northern Finland Biobank Borealis / University of Oulu / Northern Ostrobothnia Hospital District, Oulu, Finland	jani.tikkanen@ppshp.fi
Raisa Serpi	Northern Finland Biobank Borealis / University of Oulu / Northern Ostrobothnia Hospital District, Oulu, Finland	raisa.serpi@ppshp.fi
Kati Kristiansson	Finnish Clinical Biobank Tampere / University of Tampere / Pirkanmaa Hospital District, Tampere, Finland	kati.kristiansson@pirha.fi
Veli-Matti Kosma	Biobank of Eastern Finland / University of Eastern Finland / Northern Savo Hospital District, Kuopio, Finland	veli-matti.kosma@uef.fi
Jari Laukkanen	Central Finland Biobank / University of Jyväskylä / Central Finland Health Care District, Jyväskylä, Finland	jari.laukkanen@ksshp.fi
Marco Hautalahti	FINBB - Finnish biobank cooperative	marco.hautalahti@finbb.fi
Outi Tuovila	Business Finland, Helsinki, Finland	outi.tuovila@businessfinland.fi
Jeffrey Waring	Abbvie, Chicago, IL, United States	jeff.waring@abbvie.com
Bridget Riley-Gillis	Abbvie, Chicago, IL, United States	bridget.rileygillis@abbvie.com
Fedik Rahimov	Abbvie, Chicago, IL, United States	fedik.rahimov@abbvie.com
Ioanna Tachmazidou	Astra Zeneca, Cambridge, United Kingdom	ioanna.tachmazidou@astrazeneca.com
Chia-Yen Chen	Biogen, Cambridge, MA, United States	chiayen.chen@biogen.com
Zhihao Ding	Boehringer Ingelheim, Ingelheim am Rhein, Germany	zhihao.ding@boehringer-ingelheim.com
Marc Jung	Boehringer Ingelheim, Ingelheim am Rhein, Germany	marc_oliver.jung@boehringer-ingelheim.com
Hanati Tuoken	Boehringer Ingelheim, Ingelheim am Rhein, Germany	hanati.tuoken@boehringer-ingelheim.com
Shameek Biswas	Bristol Myers Squibb, New York, NY, United States	Shameek.Biswas@bms.com
Rion Pendergrass	Genentech, San Francisco, CA, United States	penders2@gene.com
Margaret G. Ehm	GlaxoSmithKline, Collegeville, PA, United States	meg.g.ehm@gsk.com
David Pulford	GlaxoSmithKline, Stevenage, United Kingdom	david.x.pulford@gsk.com
Neha Raghavan	Merck, Kenilworth, NJ, United States	neha.raghavan@merck.com
Adriana Huertas-Vazquez	Merck, Kenilworth, NJ, United States	adriana.huertas.vazquez@merck.com
Jae-Hoon Sul	Merck, Kenilworth, NJ, United States	jae.hoon.sul@merck.com
Anders Mälarstig	Pfizer, New York, NY, United States	anders.malarstig@pfizer.com
Xinli Hu	Pfizer, New York, NY, United States	xinli.hu@pfizer.com
Åsa Hedman	Pfizer, New York, NY, United States	asa.hedman@pfizer.com
Katherine Klinger	Translational Sciences, Sanofi R&D, Framingham, MA, USA	katherine.klinger@sanofi.com
Robert Graham	Maze Therapeutics, San Francisco, CA, United States	rgraham@mazetx.com
Dawn Waterworth	Janssen Research & Development, LLC, Spring House, PA, United States	dwaterwo@its.jnj.com
Nicole Renaud	Novartis Institutes for BioMedical Research, Cambridge, MA, United States	nicole.renaud@novartis.com
Ma´en Obeidat	Novartis Institutes for BioMedical Research, Cambridge, MA, United States	maen.obeidat@novartis.com
Jonathan Chung	Novartis Institutes for BioMedical Research, Cambridge, MA, United States	jonathan.chung@novartis.com
Jonas Zierer	Novartis Institutes for BioMedical Research, Cambridge, MA, United States	jonas.zierer@novartis.com
Mari Niemi	Novartis Institutes for BioMedical Research, Cambridge, MA, United States	mari.niemi@novartis.com
Samuli Ripatti	Institute for Molecular Medicine Finland (FIMM), HiLIFE, University of Helsinki, Helsinki, Finland	samuli.ripatti@helsinki.fi
Johanna Schleutker	Auria Biobank / Univ. of Turku / Hospital District of Southwest Finland, Turku, Finland	johanna.schleutker@utu.fi
Markus Perola	THL Biobank / Finnish Institute for Health and Welfare (THL), Helsinki, Finland	markus.perola@thl.fi
Mikko Arvas	Finnish Red Cross Blood Service / Finnish Hematology Registry and Clinical Biobank, Helsinki, Finland	mikko.arvas@veripalvelu.fi
Olli Carpén	Helsinki Biobank / Helsinki University and Hospital District of Helsinki and Uusimaa, Helsinki	olli.carpen@helsinki.fi
Reetta Hinttala	Northern Finland Biobank Borealis / University of Oulu / Northern Ostrobothnia Hospital District, Oulu, Finland	reetta.hinttala@oulu.fi
Johannes Kettunen	Northern Finland Biobank Borealis / University of Oulu / Northern Ostrobothnia Hospital District, Oulu, Finland	johannes.kettunen@oulu.fi
Arto Mannermaa	Biobank of Eastern Finland / University of Eastern Finland / Northern Savo Hospital District, Kuopio, Finland	arto.mannermaa@uef.fi
Katriina Aalto-Setälä	Faculty of Medicine and Health Technology, Tampere University, Tampere, Finland	katriina.aalto-setala@tuni.fi
Mika Kähönen	Finnish Clinical Biobank Tampere / University of Tampere / Pirkanmaa Hospital District, Tampere, Finland	mika.kahonen@uta.fi
Jari Laukkanen	Central Finland Biobank / University of Jyväskylä / Central Finland Health Care District, Jyväskylä, Finland	jari.laukkanen@ksshp.fi
Johanna Mäkelä	FINBB - Finnish biobank cooperative	johanna.makela@finbb.fi
Reetta Kälviäinen	Northern Savo Hospital District, Kuopio, Finland	reetta.kalviainen@kuh.fi
Valtteri Julkunen	Northern Savo Hospital District, Kuopio, Finland	valtteri.julkunen@kuh.fi
Hilkka Soininen	Northern Savo Hospital District, Kuopio, Finland	hilkka.soininen@uef.fi
Anne Remes	Northern Ostrobothnia Hospital District, Oulu, Finland	anne.remes@oulu.fi
Mikko Hiltunen	University of Eastern Finland, Kuopio, Finland	mikko.hiltunen@uef.fi
Jukka Peltola	Pirkanmaa Hospital District, Tampere, Finland	jukka.peltola@pshp.fi
Minna Raivio	Hospital District of Helsinki and Uusimaa, Helsinki, Finland	minna.raivio@geri.fi
Pentti Tienari	Hospital District of Helsinki and Uusimaa, Helsinki, Finland	pentti.tienari@hus.fi
Juha Rinne	Hospital District of Southwest Finland, Turku, Finland	juha.rinne@tyks.fi
Roosa Kallionpää	Hospital District of Southwest Finland, Turku, Finland	roosa.kallionpaa@tyks.fi
Juulia Partanen	Institute for Molecular Medicine Finland, HiLIFE, University of Helsinki, Finland	juulia.partanen@helsinki.fi
Adam Ziemann	Abbvie, Chicago, IL, United States	adam.ziemann@abbvie.com
Nizar Smaoui	Abbvie, Chicago, IL, United States	nizar.smaoui@abbvie.com
Anne Lehtonen	Abbvie, Chicago, IL, United States	anne.lehtonen@abbvie.com
Susan Eaton	Biogen, Cambridge, MA, United States	susan.eaton@biogen.com
Heiko Runz	Biogen, Cambridge, MA, United States	heiko.runz@biogen.com
Sanni Lahdenperä	Biogen, Cambridge, MA, United States	sanni.lahdenpera@biogen.com
Shameek Biswas	Bristol Myers Squibb, New York, NY, United States	shameek.biswas@bms.com
Natalie Bowers	Genentech, San Francisco, CA, United States	bowersn1@gene.com
Edmond Teng	Genentech, San Francisco, CA, United States	teng.edmond@gene.com
Rion Pendergrass	Genentech, San Francisco, CA, United States	penders2@gene.com
Fanli Xu	GlaxoSmithKline, Brentford, United Kingdom	chun-fang.2.xu@gsk.com
David Pulford	GlaxoSmithKline, Stevenage, United Kingdom	david.x.pulford@gsk.com
Kirsi Auro	GlaxoSmithKline, Espoo, Finland	kirsi.m.auro@gsk.com
Laura Addis	GlaxoSmithKline, Brentford, United Kingdom	laura.x.addis@gsk.com
John Eicher	GlaxoSmithKline, Brentford, United Kingdom	john.d.eicher@gsk.com
Qingqin S Li	Janssen Research & Development, LLC, Titusville, NJ 08560, United States	QLi2@its.jnj.com
Karen He	Janssen Research & Development, LLC, Spring House, PA, United States	khe2@its.jnj.com
Ekaterina Khramtsova	Janssen Research & Development, LLC, Spring House, PA, United States	ekhramts@its.jnj.com
Neha Raghavan	Merck, Kenilworth, NJ, United States	neha.raghavan@merck.com
Martti Färkkilä	Hospital District of Helsinki and Uusimaa, Helsinki, Finland	martti.farkkila@hus.fi
Jukka Koskela	Hospital District of Helsinki and Uusimaa, Helsinki, Finland	jukka.koskela@helsinki.fi
Sampsa Pikkarainen	Hospital District of Helsinki and Uusimaa, Helsinki, Finland	sampsa.pikkarainen@hus.fi
Airi Jussila	Pirkanmaa Hospital District, Tampere, Finland	airi.jussila@pshp.fi
Katri Kaukinen	Pirkanmaa Hospital District, Tampere, Finland	katri.kaukinen@tuni.fi
Timo Blomster	Northern Ostrobothnia Hospital District, Oulu, Finland	timo.blomster@ppshp.fi
Mikko Kiviniemi	Northern Savo Hospital District, Kuopio, Finland	mikko.kiviniemi@kuh.fi
Markku Voutilainen	Hospital District of Southwest Finland, Turku, Finland	markku.voutilainen@tyks.fi
Mark Daly	Institute for Molecular Medicine, Finland (FIMM), HiLIFE, University of Helsinki, Helsinki, Finland; Broad Institute of MIT and Harvard; Massachusetts General Hospital	mark.daly@helsinki.fi
Jeffrey Waring	Abbvie, Chicago, IL, United States	jeff.waring@abbvie.com
Nizar Smaoui	Abbvie, Chicago, IL, United States	nizar.smaoui@abbvie.com
Fedik Rahimov	Abbvie, Chicago, IL, United States	fedik.rahimov@abbvie.com
Anne Lehtonen	Abbvie, Chicago, IL, United States	anne.lehtonen@abbvie.com
Tim Lu	Genentech, San Francisco, CA, United States	lut8@gene.com
Natalie Bowers	Genentech, San Francisco, CA, United States	bowersn1@gene.com
Rion Pendergrass	Genentech, San Francisco, CA, United States	penders2@gene.com
Linda McCarthy	GlaxoSmithKline, Brentford, United Kingdom	linda.c.mccarthy@gsk.com
Amy Hart	Janssen Research & Development, LLC, Spring House, PA, United States	ahart13@its.jnj.com
Meijian Guan	Janssen Research & Development, LLC, Spring House, PA, United States	mguan4@its.jnj.com
Jason Miller	Merck, Kenilworth, NJ, United States	jason.miller4@merck.com
Kirsi Kalpala	Pfizer, New York, NY, United States	kirsi.kalpala@pfizer.com
Melissa Miller	Pfizer, New York, NY, United States	melissa.r.miller@pfizer.com
Xinli Hu	Pfizer, New York, NY, United States	xinli.hu@pfizer.com
Kari Eklund	Hospital District of Helsinki and Uusimaa, Helsinki, Finland	kari.eklund@hus.fi
Antti Palomäki	Hospital District of Southwest Finland, Turku, Finland	ajpalo@utu.fi
Pia Isomäki	Pirkanmaa Hospital District, Tampere, Finland	pia.isomaki@pshp.fi
Laura Pirilä	Hospital District of Southwest Finland, Turku, Finland	laura.pirila@fimnet.fi,laura.pirila@tyks.fi
Oili Kaipiainen-Seppänen	Northern Savo Hospital District, Kuopio, Finland	oili.kaipiainen-seppanen@kuh.fi
Johanna Huhtakangas	Northern Ostrobothnia Hospital District, Oulu, Finland	johanna.huhtakangas@kuh.fi
Nina Mars	Institute for Molecular Medicine Finland (FIMM), HiLIFE, University of Helsinki, Helsinki, Finland	nina.mars@helsinki.fi
Jeffrey Waring	Abbvie, Chicago, IL, United States	jeff.waring@abbvie.com
Fedik Rahimov	Abbvie, Chicago, IL, United States	fedik.rahimov@abbvie.com
Apinya Lertratanakul	Abbvie, Chicago, IL, United States	apinya.lertratanakul@abbvie.com
Nizar Smaoui	Abbvie, Chicago, IL, United States	nizar.smaoui@abbvie.com
Anne Lehtonen	Abbvie, Chicago, IL, United States	anne.lehtonen@abbvie.com
Coralie Viollet	AstraZeneca, Cambridge, United Kingdom	coralie.viollet@astrazeneca.com
Marla Hochfeld	Bristol Myers Squibb, New York, NY, United States	mhochfeld@celgene.com
Natalie Bowers	Genentech, San Francisco, CA, United States	bowersn1@gene.com
Rion Pendergrass	Genentech, San Francisco, CA, United States	penders2@gene.com
Jorge Esparza Gordillo	GlaxoSmithKline, Brentford, United Kingdom	jorge.x.esparza-gordillo@gsk.com
Kirsi Auro	GlaxoSmithKline, Espoo, Finland	kirsi.m.auro@gsk.com
Dawn Waterworth	Janssen Research & Development, LLC, Spring House, PA, United States	dwaterwo@its.jnj.com
Fabiana Farias	Merck, Kenilworth, NJ, United States	fabiana.farias@merck.com
Kirsi Kalpala	Pfizer, New York, NY, United States	kirsi.kalpala@pfizer.com
Nan Bing	Pfizer, New York, NY, United States	nan.bing@pfizer.com
Xinli Hu	Pfizer, New York, NY, United States	xinli.hu@pfizer.com
Tarja Laitinen	Pirkanmaa Hospital District, Tampere, Finland	tarja.laitinen@pshp.fi
Margit Pelkonen	Northern Savo Hospital District, Kuopio, Finland	margit.pelkonen@kuh.fi
Paula Kauppi	Hospital District of Helsinki and Uusimaa, Helsinki, Finland	paula.kauppi@hus.fi
Hannu Kankaanranta	University of Gothenburg, Gothenburg, Sweden/ Seinäjoki Central Hospital, Seinäjoki, Finland/ Tampere University, Tampere, Finland	hannu.kankaanranta@tuni.fi
Terttu Harju	Northern Ostrobothnia Hospital District, Oulu, Finland	terttu.harju@oulu.fi
Riitta Lahesmaa	Hospital District of Southwest Finland, Turku, Finland	rilahes@utu.fi
Nizar Smaoui	Abbvie, Chicago, IL, United States	nizar.smaoui@abbvie.com
Coralie Viollet	AstraZeneca, Cambridge, United Kingdom	coralie.viollet@astrazeneca.com
Susan Eaton	Biogen, Cambridge, MA, United States	susan.eaton@biogen.com
Hubert Chen	Genentech, San Francisco, CA, United States	chenh37@gene.com
Rion Pendergrass	Genentech, San Francisco, CA, United States	penders2@gene.com
Natalie Bowers	Genentech, San Francisco, CA, United States	bowersn1@gene.com
Joanna Betts	GlaxoSmithKline, Brentford, United Kingdom	joanna.c.betts@gsk.com
Kirsi Auro	GlaxoSmithKline, Espoo, Finland	kirsi.m.auro@gsk.com
Rajashree Mishra	GlaxoSmithKline, Brentford, United Kingdom	rajashree.x.mishra@gsk.com
Majd Mouded	Novartis, Basel, Switzerland	majd.mouded@novartis.com
Debby Ngo	Novartis, Basel, Switzerland	debby.ngo@novartis.com
Teemu Niiranen	Finnish Institute for Health and Welfare (THL), Helsinki, Finland	teemu.niiranen@thl.fi
Felix Vaura	Finnish Institute for Health and Welfare (THL), Helsinki, Finland	fechva@utu.fi
Veikko Salomaa	Finnish Institute for Health and Welfare (THL), Helsinki, Finland	veikko.salomaa@thl.fi
Kaj Metsärinne	Hospital District of Southwest Finland, Turku, Finland	kaj.metsarinne@tyks.fi
Jenni Aittokallio	Hospital District of Southwest Finland, Turku, Finland	jemato@utu.fi
Mika Kähönen	Pirkanmaa Hospital District, Tampere, Finland	mika.kahonen@uta.fi
Jussi Hernesniemi	Pirkanmaa Hospital District, Tampere, Finland	jussi.hernesniemi@tuni.fi
Daniel Gordin	Hospital District of Helsinki and Uusimaa, Helsinki, Finland	daniel.gordin@hus.fi
Juha Sinisalo	Hospital District of Helsinki and Uusimaa, Helsinki, Finland	juha.sinisalo@hus.fi
Marja-Riitta Taskinen	Hospital District of Helsinki and Uusimaa, Helsinki, Finland	marja-riitta.taskinen@helsinki.fi
Tiinamaija Tuomi	Hospital District of Helsinki and Uusimaa, Helsinki, Finland	tiinamaija.tuomi@hus.fi
Timo Hiltunen	Hospital District of Helsinki and Uusimaa, Helsinki, Finland	timo.hiltunen@hus.fi
Jari Laukkanen	Central Finland Health Care District, Jyväskylä, Finland	jari.laukkanen@ksshp.fi
Amanda Elliott	Institute for Molecular Medicine Finland (FIMM), HiLIFE, University of Helsinki, Helsinki, Finland; Broad Institute, Cambridge, MA, USA and Massachusetts General Hospital, Boston, MA, USA	aelliott@broadinstitute.org
Mary Pat Reeve	Institute for Molecular Medicine Finland (FIMM), HiLIFE, University of Helsinki, Helsinki, Finland	mary.reeve@helsinki.fi
Sanni Ruotsalainen	Institute for Molecular Medicine Finland (FIMM), HiLIFE, University of Helsinki, Helsinki, Finland	sanni.ruotsalainen@helsinki.fi
Dirk Paul	Astra Zeneca, Cambridge, United Kingdom	dirk.paul@astrazeneca.com
Natalie Bowers	Genentech, San Francisco, CA, United States	bowersn1@gene.com
Rion Pendergrass	Genentech, San Francisco, CA, United States	penders2@gene.com
Audrey Chu	GlaxoSmithKline, Brentford, United Kingdom	audrey.y.chu@gsk.com
Kirsi Auro	GlaxoSmithKline, Espoo, Finland	kirsi.m.auro@gsk.com
Dermot Reilly	Janssen Research & Development, LLC, Boston, MA, United States	dreill11@its.jnj.com
Mike Mendelson	Novartis, Boston, MA, United States	mike.mendelson@novartis.com
Jaakko Parkkinen	Pfizer, New York, NY, United States	jaakko.parkkinen@pfizer.com
Melissa Miller	Pfizer, New York, NY, United States	melissa.r.miller@pfizer.com
Tuomo Meretoja	Department of Breast Surgery, Helsinki University Hospital Comprehensive Cancer Center and University of Helsinki, Helsinki, Finland	tuomo.meretoja@hus.fi
Heikki Joensuu	Department of Oncology, Helsinki University Hospital Comprehensive Cancer Center and University of Helsinki, Helsinki, Finland	heikki.joensuu@hus.fi
Olli Carpén	Hospital District of Helsinki and Uusimaa, Helsinki, Finland	olli.carpen@helsinki.fi
Johanna Mattson	Hospital District of Helsinki and Uusimaa, Helsinki, Finland	johanna.mattson@hus.fi
Eveliina Salminen	Hospital District of Helsinki and Uusimaa, Helsinki, Finland	eveliina.e.salminen@hus.fi
Annika Auranen	Pirkanmaa Hospital District , Tampere, Finland	anaura@utu.fi
Peeter Karihtala	Department of Oncology, Helsinki University Hospital Comprehensive Cancer Center and University of Helsinki, Helsinki, Finland	peeter.karihtala@hus.fi
Päivi Auvinen	Northern Savo Hospital District, Kuopio, Finland	paivi.auvinen@kuh.fi
Klaus Elenius	Hospital District of Southwest Finland, Turku, Finland	klaus.elenius@utu.fi
Johanna Schleutker	Hospital District of Southwest Finland, Turku, Finland	johanna.schleutker@utu.fi
Esa Pitkänen	Institute for Molecular Medicine Finland (FIMM), HiLIFE, University of Helsinki, Helsinki, Finland	esa.pitkanen@helsinki.fi
Nina Mars	Institute for Molecular Medicine Finland (FIMM), HiLIFE, University of Helsinki, Helsinki, Finland	nina.mars@helsinki.fi
Mark Daly	Institute for Molecular Medicine Finland (FIMM), HiLIFE, University of Helsinki, Helsinki, Finland; Broad Institute of MIT and Harvard; Massachusetts General Hospital	mark.daly@helsinki.fi
Relja Popovic	Abbvie, Chicago, IL, United States	relja.popovic@abbvie.com
Jeffrey Waring	Abbvie, Chicago, IL, United States	jeff.waring@abbvie.com
Bridget Riley-Gillis	Abbvie, Chicago, IL, United States	bridget.rileygillis@abbvie.com
Anne Lehtonen	Abbvie, Chicago, IL, United States	anne.lehtonen@abbvie.com
Margarete Fabre	AstraZeneca, Cambridge, United Kingdom	margarete.fabre@astrazeneca.com
Jennifer Schutzman	Genentech, San Francisco, CA, United States	schutzman.jennifer@gene.com
Natalie Bowers	Genentech, San Francisco, CA, United States	bowersn1@gene.com
Rion Pendergrass	Genentech, San Francisco, CA, United States	penders2@gene.com
Diptee Kulkarni	GlaxoSmithKline, Brentford, United Kingdom	diptee.a.kulkarni@gsk.com
Kirsi Auro	GlaxoSmithKline, Espoo, Finland	kirsi.m.auro@gsk.com
Alessandro Porello	Janssen Research & Development, LLC, Spring House, PA, United States	APorrell@ITS.JNJ.com
Andrey Loboda	Merck, Kenilworth, NJ, United States	andrey_loboda@merck.com
Heli Lehtonen	Pfizer, New York, NY, United States	heli.lehtonen@pfizer.com
Stefan McDonough	Pfizer, New York, NY, United States	stefan.McDonough@pfizer.com
Sauli Vuoti	Janssen-Cilag Oy, Espoo, Finland	svuoti@its.jnj.com
Kai Kaarniranta	Northern Savo Hospital District, Kuopio, Finland; Department of Molecular Genetics, University of Lodz, Lodz, Poland	kai.kaarniranta@uef.fi
Joni A Turunen	Helsinki University Hospital and University of Helsinki, Helsinki, Finland; Eye Genetics Group, Folkhälsan Research Center, Helsinki, Finland	joni.turunen@helsinki.fi
Terhi Ollila	Hospital District of Helsinki and Uusimaa, Helsinki, Finland	terhi.ollila@hus.fi
Hannu Uusitalo	Pirkanmaa Hospital District, Tampere, Finland	hannu.uusitalo@tuni.fi
Juha Karjalainen	Institute for Molecular Medicine Finland (FIMM), HiLIFE, University of Helsinki, Helsinki, Finland	juha.karjalainen@helsinki.fi
Esa Pitkänen	Institute for Molecular Medicine Finland (FIMM), HiLIFE, University of Helsinki, Helsinki, Finland	esa.pitkanen@helsinki.fi
Mengzhen Liu	Abbvie, Chicago, IL, United States	mengzhen.liu@abbvie.com
Heiko Runz	Biogen, Cambridge, MA, United States	heiko.runz@biogen.com
Stephanie Loomis	Biogen, Cambridge, MA, United States	stephanie.loomis@biogen.com
Erich Strauss	Genentech, San Francisco, CA, United States	strauss.erich@gene.com
Natalie Bowers	Genentech, San Francisco, CA, United States	bowersn1@gene.com
Hao Chen	Genentech, San Francisco, CA, United States	haoc@gene.com
Rion Pendergrass	Genentech, San Francisco, CA, United States	penders2@gene.com
Kaisa Tasanen	Northern Ostrobothnia Hospital District, Oulu, Finland	kaisa.tasanen-maatta@oulu.fi
Laura Huilaja	Northern Ostrobothnia Hospital District, Oulu, Finland	laura.huilaja@oulu.fi
Katariina Hannula-Jouppi	Hospital District of Helsinki and Uusimaa, Helsinki, Finland	katariina.hannula-jouppi@hus.fi
Teea Salmi	Pirkanmaa Hospital District, Tampere, Finland	teea.salmi@pshp.fi
Sirkku Peltonen	Hospital District of Southwest Finland, Turku, Finland	sipelto@utu.fi
Leena Koulu	Hospital District of Southwest Finland, Turku, Finland	leena.koulu@tyks.fi
Nizar Smaoui	Abbvie, Chicago, IL, United States	nizar.smaoui@abbvie.com
Fedik Rahimov	Abbvie, Chicago, IL, United States	fedik.rahimov@abbvie.com
Anne Lehtonen	Abbvie, Chicago, IL, United States	anne.lehtonen@abbvie.com
David Choy	Genentech, San Francisco, CA, United States	choy.david@gene.com
Rion Pendergrass	Genentech, San Francisco, CA, United States	penders2@gene.com
Dawn Waterworth	Janssen Research & Development, LLC, Spring House, PA, United States	dwaterwo@its.jnj.com
Kirsi Kalpala	Pfizer, New York, NY, United States	kirsi.kalpala@pfizer.com
Ying Wu	Pfizer, New York, NY, United States	ying.wu3@pfizer.com
Pirkko Pussinen	Hospital District of Helsinki and Uusimaa, Helsinki, Finland	pirkko.pussinen@helsinki.fi
Aino Salminen	Hospital District of Helsinki and Uusimaa, Helsinki, Finland	aino.m.salminen@helsinki.fi
Tuula Salo	Hospital District of Helsinki and Uusimaa, Helsinki, Finland	tuula.salo@helsinki.fi
David Rice	Hospital District of Helsinki and Uusimaa, Helsinki, Finland	david.rice@helsinki.fi
Pekka Nieminen	Hospital District of Helsinki and Uusimaa, Helsinki, Finland	pekka.nieminen@helsinki.fi
Ulla Palotie	Hospital District of Helsinki and Uusimaa, Helsinki, Finland	ulla.palotie@helsinki.fi
Maria Siponen	Northern Savo Hospital District, Kuopio, Finland	maria.siponen@uef.fi
Liisa Suominen	Northern Savo Hospital District, Kuopio, Finland	liisa.suominen@uef.fi
Päivi Mäntylä	Northern Savo Hospital District, Kuopio, Finland	paivi.mantyla@uef.fi
Ulvi Gursoy	Hospital District of Southwest Finland, Turku, Finland	ulvi.gursoy@utu.fi
Vuokko Anttonen	Northern Ostrobothnia Hospital District, Oulu, Finland	vuokko.anttonen@oulu.fi
Kirsi Sipilä	Research Unit of Oral Health Sciences Faculty of Medicine, University of Oulu, Oulu, Finland; Medical Research Center, Oulu, Oulu University Hospital and University of Oulu, Oulu, Finland	kirsi.sipila@oulu.fi
Rion Pendergrass	Genentech, San Francisco, CA, United States	pendergrass.sarah@gene.com
Hannele Laivuori	Institute for Molecular Medicine Finland (FIMM), HiLIFE, University of Helsinki, Helsinki, Finland	hannele.laivuori@helsinki.fi
Venla Kurra	Pirkanmaa Hospital District, Tampere, Finland	venla.kurra@tuni.fi
Laura Kotaniemi-Talonen	Pirkanmaa Hospital District, Tampere, Finland	laura.kotaniemi-talonen@tuni.fi
Oskari Heikinheimo	Hospital District of Helsinki and Uusimaa, Helsinki, Finland	oskari.heikinheimo@helsinki.fi
Ilkka Kalliala	Hospital District of Helsinki and Uusimaa, Helsinki, Finland	ilkka.kalliala@hus.fi
Lauri Aaltonen	Hospital District of Helsinki and Uusimaa, Helsinki, Finland	lauri.aaltonen@helsinki.fi
Varpu Jokimaa	Hospital District of Southwest Finland, Turku, Finland	varpu.jokimaa@utu.fi
Johannes Kettunen	Northern Ostrobothnia Hospital District, Oulu, Finland	Johannes.Kettunen@oulu.fi
Marja Vääräsmäki	Northern Ostrobothnia Hospital District, Oulu, Finland	marja.vaarasmaki@oulu.fi
Outi Uimari	Northern Ostrobothnia Hospital District, Oulu, Finland	outi.uimari@oulu.fi
Laure Morin-Papunen	Northern Ostrobothnia Hospital District, Oulu, Finland	lmp@cc.oulu.fi
Maarit Niinimäki	Northern Ostrobothnia Hospital District, Oulu, Finland	maarit.niinimaki@oulu.fi
Terhi Piltonen	Northern Ostrobothnia Hospital District, Oulu, Finland	terhi.piltonen@oulu.fi
Katja Kivinen	Institute for Molecular Medicine Finland (FIMM), HiLIFE, University of Helsinki, Helsinki, Finland	katja.kivinen@helsinki.fi
Elisabeth Widen	Institute for Molecular Medicine Finland (FIMM), HiLIFE, University of Helsinki, Helsinki, Finland	elisabeth.widen@helsinki.fi
Taru Tukiainen	Institute for Molecular Medicine Finland (FIMM), HiLIFE, University of Helsinki, Helsinki, Finland	taru.tukiainen@helsinki.fi
Mary Pat Reeve	Institute for Molecular Medicine Finland (FIMM), HiLIFE, University of Helsinki, Helsinki, Finland	mary.reeve@helsinki.fi
Mark Daly	Institute for Molecular Medicine Finland (FIMM), HiLIFE, University of Helsinki, Helsinki, Finland; Broad Institute of MIT and Harvard; Massachusetts General Hospital	mark.daly@helsinki.fi
Niko Välimäki	University of Helsinki, Helsinki, Finland	niko.valimaki@helsinki.fi
Eija Laakkonen	University of Jyväskylä, Jyväskylä, Finland	eija.k.laakkonen@jyu.fi
Jaakko Tyrmi	University of Oulu, Oulu, Finland / University of Tampere, Tampere, Finland	jaakko.tyrmi@oulu.fi
Heidi Silven	University of Oulu, Oulu, Finland	heidi.silven@student.oulu.fi
Eeva Sliz	University of Oulu, Oulu, Finland	eeva.sliz@oulu.fi
Riikka Arffman	University of Oulu, Oulu, Finland	riikka.arffman@oulu.fi
Susanna Savukoski	University of Oulu, Oulu, Finland	susanna.savukoski@oulu.fi
Triin Laisk	Estonian biobank, Tartu, Estonia	triin.laisk@ut.ee
Natalia Pujol	Estonian biobank, Tartu, Estonia	natalia.pujolgualdo@oulu.fi
Mengzhen Liu	Abbvie, Chicago, IL, United States	mengzhen.liu@abbvie.com
Bridget Riley-Gillis	Abbvie, Chicago, IL, United States	bridget.rileygillis@abbvie.com
Rion Pendergrass	Genentech, San Francisco, CA, United States	penders2@gene.com
Janet Kumar	GlaxoSmithKline, Collegeville, PA, United States	janet.x.kumar@gsk.com
Kirsi Auro	GlaxoSmithKline, Espoo, Finland	kirsi.m.auro@gsk.com
Iiris Hovatta	University of Helsinki, Finland	iiris.hovatta@helsinki.fi
Chia-Yen Chen	Biogen, Cambridge, MA, United States	chiayen.chen@biogen.com
Erkki Isometsä	Hospital District of Helsinki and Uusimaa, Helsinki, Finland	erkki.isometsa@hus.fi
Hanna Ollila	Institute for Molecular Medicine Finland (FIMM), HiLIFE, University of Helsinki, Helsinki, Finland	hanna.m.ollila@helsinki.fi
Jaana Suvisaari	Finnish Institute for Health and Welfare (THL), Helsinki, Finland	jaana.suvisaari@thl.fi
Antti Mäkitie	Department of Otorhinolaryngology - Head and Neck Surgery, University of Helsinki and Helsinki University Hospital, Helsinki, Finland	antti.makitie@helsinki.fi
Argyro Bizaki-Vallaskangas	Pirkanmaa Hospital District, Tampere, Finland	argyro.bizaki-vallaskangas@tuni.fi
Sanna Toppila-Salmi	University of Eastern Finland and Kuopio University Hospital, Department of Otorhinolaryngology, Kuopio, Finland and Department of Allergy, Helsinki University Hospital and University of Helsinki, Finland	sanna.salmi@helsinki.fi
Tytti Willberg	Hospital District of Southwest Finland, Turku, Finland	tytti.willberg@tyks.fi
Elmo Saarentaus	Institute for Molecular Medicine Finland (FIMM), HiLIFE, University of Helsinki, Helsinki, Finland	elmo.saarentaus@helsinki.fi
Antti Aarnisalo	Hospital District of Helsinki and Uusimaa, Helsinki, Finland	antti.aarnisalo@hus.fi
Eveliina Salminen	Hospital District of Helsinki and Uusimaa, Helsinki, Finland	eveliina.e.salminen@hus.fi
Elisa Rahikkala	Northern Ostrobothnia Hospital District, Oulu, Finland	elisa.rahikkala@ppshp.fi
Johannes Kettunen	Northern Ostrobothnia Hospital District, Oulu, Finland	johannes.kettunen@oulu.fi
Kristiina Aittomäki	Department of Medical Genetics, Helsinki University Central Hospital, Helsinki, Finland	kristiina.aittomaki@helsinki.fi
Fredrik Åberg	Transplantation and Liver Surgery Clinic, Helsinki University Hospital, Helsinki University, Helsinki, Finland	fredrik.aberg@helsinki.fi
Mitja Kurki	Institute for Molecular Medicine Finland (FIMM), HiLIFE, University of Helsinki, Helsinki, Finland; Broad Institute, Cambridge, MA, United States	mkurki@broadinstitute.org
Samuli Ripatti	Institute for Molecular Medicine Finland (FIMM), HiLIFE, University of Helsinki, Helsinki, Finland	samuli.ripatti@helsinki.fi
Mark Daly	Institute for Molecular Medicine, Finland (FIMM), HiLIFE, University of Helsinki, Helsinki, Finland; Broad Institute of MIT and Harvard; Massachusetts General Hospital	mark.daly@helsinki.fi
Juha Karjalainen	Institute for Molecular Medicine Finland (FIMM), HiLIFE, University of Helsinki, Helsinki, Finland	juha.karjalainen@helsinki.fi
Aki Havulinna	Institute for Molecular Medicine Finland (FIMM), HiLIFE, University of Helsinki, Helsinki, Finland; Finnish Institute for Health and Welfare (THL), Helsinki, Finland	aki.havulinna@helsinki.fi
Juha Mehtonen	Institute for Molecular Medicine Finland (FIMM), HiLIFE, University of Helsinki, Helsinki, Finland	juha.mehtonen@helsinki.fi
Priit Palta	Institute for Molecular Medicine Finland (FIMM), HiLIFE, University of Helsinki, Helsinki, Finland	priit.palta@helsinki.fi
Shabbeer Hassan	Institute for Molecular Medicine Finland (FIMM), HiLIFE, University of Helsinki, Helsinki, Finland	shabbeer.hassan@helsinki.fi
Pietro Della Briotta Parolo	Institute for Molecular Medicine Finland (FIMM), HiLIFE, University of Helsinki, Helsinki, Finland	pietro.dellabriottaparolo@helsinki.fi
Wei Zhou	Broad Institute, Cambridge, MA, United States	wzhou@broadinstitute.org
Mutaamba Maasha	Broad Institute, Cambridge, MA, United States	mmaasha@broadinstitute.org
Shabbeer Hassan	Institute for Molecular Medicine Finland (FIMM), HiLIFE, University of Helsinki, Helsinki, Finland	shabbeer.hassan@helsinki.fi
Susanna Lemmelä	Institute for Molecular Medicine Finland (FIMM), HiLIFE, University of Helsinki, Helsinki, Finland	susanna.lemmela@helsinki.fi
Manuel Rivas	University of Stanford, Stanford, CA, United States	mrivas@stanford.edu
Aarno Palotie	Institute for Molecular Medicine Finland (FIMM), HiLIFE, University of Helsinki, Helsinki, Finland	aarno.palotie@helsinki.fi
Aoxing Liu	Institute for Molecular Medicine Finland (FIMM), HiLIFE, University of Helsinki, Helsinki, Finland	aoxing.liu@helsinki.fi
Arto Lehisto	Institute for Molecular Medicine Finland (FIMM), HiLIFE, University of Helsinki, Helsinki, Finland	arto.lehisto@helsinki.fi
Andrea Ganna	Institute for Molecular Medicine Finland (FIMM), HiLIFE, University of Helsinki, Helsinki, Finland	aganna@broadinstitute.org
Vincent Llorens	Institute for Molecular Medicine Finland (FIMM), HiLIFE, University of Helsinki, Helsinki, Finland	vincent.llorens@helsinki.fi
Hannele Laivuori	Institute for Molecular Medicine Finland (FIMM), HiLIFE, University of Helsinki, Helsinki, Finland	hannele.laivuori@helsinki.fi
Taru Tukiainen	Institute for Molecular Medicine Finland (FIMM), HiLIFE, University of Helsinki, Helsinki, Finland	taru.tukiainen@helsinki.fi
Mary Pat Reeve	Institute for Molecular Medicine Finland (FIMM), HiLIFE, University of Helsinki, Helsinki, Finland	mary.reeve@helsinki.fi
Henrike Heyne	Institute for Molecular Medicine Finland (FIMM), HiLIFE, University of Helsinki, Helsinki, Finland	hheyne@broadinstitute.org
Nina Mars	Institute for Molecular Medicine Finland (FIMM), HiLIFE, University of Helsinki, Helsinki, Finland	nina.mars@helsinki.fi
Joel Rämö	Institute for Molecular Medicine Finland (FIMM), HiLIFE, University of Helsinki, Helsinki, Finland	joel.ramo@helsinki.fi
Elmo Saarentaus	Institute for Molecular Medicine Finland (FIMM), HiLIFE, University of Helsinki, Helsinki, Finland	elmo.saarentaus@helsinki.fi
Hanna Ollila	Institute for Molecular Medicine Finland (FIMM), HiLIFE, University of Helsinki, Helsinki, Finland	hanna.m.ollila@helsinki.fi
Rodos Rodosthenous	Institute for Molecular Medicine Finland (FIMM), HiLIFE, University of Helsinki, Helsinki, Finland	rodos.rodosthenous@helsinki.fi
Satu Strausz	Institute for Molecular Medicine Finland (FIMM), HiLIFE, University of Helsinki, Helsinki, Finland	satu.strausz@helsinki.fi
Tuula Palotie	University of Helsinki and Hospital District of Helsinki and Uusimaa, Helsinki, Finland	tuula.palotie@helsinki.fi
Kimmo Palin	University of Helsinki, Helsinki, Finland	kimmo.palin@helsinki.fi
Javier Garcia-Tabuenca	University of Tampere, Tampere, Finland	javier.graciatabuenca@tuni.fi
Harri Siirtola	University of Tampere, Tampere, Finland	harri.siirtola@tuni.fi
Tuomo Kiiskinen	Institute for Molecular Medicine Finland (FIMM), HiLIFE, University of Helsinki, Helsinki, Finland	tuomo.kiiskinen@helsinki.fi
Jiwoo Lee	Institute for Molecular Medicine Finland (FIMM), HiLIFE, University of Helsinki, Helsinki, Finland; Broad Institute, Cambridge, MA, United States	jiwoo.lee@helsinki.fi
Kristin Tsuo	Institute for Molecular Medicine Finland (FIMM), HiLIFE, University of Helsinki, Helsinki, Finland; Broad Institute, Cambridge, MA, United States	kristintsuo@fas.harvard.edu
Amanda Elliott	Institute for Molecular Medicine Finland (FIMM), HiLIFE, University of Helsinki, Helsinki, Finland; Broad Institute, Cambridge, MA, USA and Massachusetts General Hospital, Boston, MA, USA	aelliott@broadinstitute.org
Kati Kristiansson	THL Biobank / Finnish Institute for Health and Welfare (THL), Helsinki, Finland	kati.kristiansson@thl.fi
Mikko Arvas	Finnish Red Cross Blood Service / Finnish Hematology Registry and Clinical Biobank, Helsinki, Finland	mikko.arvas@veripalvelu.fi
Kati Hyvärinen	Finnish Red Cross Blood Service, Helsinki, Finland	kati.hyvarinen@veripalvelu.fi
Jarmo Ritari	Finnish Red Cross Blood Service, Helsinki, Finland	jarmo.ritari@veripalvelu.fi
Olli Carpén	Helsinki Biobank / Helsinki University and Hospital District of Helsinki and Uusimaa, Helsinki	olli.carpen@helsinki.fi
Johannes Kettunen	Northern Finland Biobank Borealis / University of Oulu / Northern Ostrobothnia Hospital District, Oulu, Finland	johannes.kettunen@oulu.fi
Katri Pylkäs	University of Oulu, Oulu, Finland	katri.pylkas@oulu.fi
Eeva Sliz	University of Oulu, Oulu, Finland	eeva.sliz@oulu.fi
Minna Karjalainen	University of Oulu, Oulu, Finland	minna.k.karjalainen@oulu.fi
Tuomo Mantere	Northern Finland Biobank Borealis / University of Oulu / Northern Ostrobothnia Hospital District, Oulu, Finland	tuomo.mantere@oulu.fi
Eeva Kangasniemi	Finnish Clinical Biobank Tampere / University of Tampere / Pirkanmaa Hospital District, Tampere, Finland	eeva.kangasniemi@pshp.fi
Sami Heikkinen	University of Eastern Finland, Kuopio, Finland	sami.heikkinen@uef.fi
Arto Mannermaa	Biobank of Eastern Finland / University of Eastern Finland / Northern Savo Hospital District, Kuopio, Finland	arto.mannermaa@uef.fi
Eija Laakkonen	University of Jyväskylä, Jyväskylä, Finland	eija.k.laakkonen@jyu.fi
Nina Pitkänen	Auria Biobank / University of Turku / Hospital District of Southwest Finland, Turku, Finland	Niina.Pitkanen@tyks.fi
Samuel Lessard	Translational Sciences, Sanofi R&D, Framingham, MA, USA	samuel.lessard@sanofi.com
Clément Chatelain	Translational Sciences, Sanofi R&D, Framingham, MA, USA	clement.chatelain@sanofi.com
Lila Kallio	Auria Biobank / University of Turku / Hospital District of Southwest Finland, Turku, Finland	Lila.Kallio@tyks.fi
Tiina Wahlfors	THL Biobank / Finnish Institute for Health and Welfare (THL), Helsinki, Finland	tiina.wahlfors@thl.fi
Jukka Partanen	Finnish Red Cross Blood Service / Finnish Hematology Registry and Clinical Biobank, Helsinki, Finland	jukka.partanen@veripalvelu.fi
Eero Punkka	Helsinki Biobank / Helsinki University and Hospital District of Helsinki and Uusimaa, Helsinki	eero.punkka@hus.fi
Raisa Serpi	Northern Finland Biobank Borealis / University of Oulu / Northern Ostrobothnia Hospital District, Oulu, Finland	raisa.serpi@ppshp.fi
Sanna Siltanen	Finnish Clinical Biobank Tampere / University of Tampere / Pirkanmaa Hospital District, Tampere, Finland	sanna.siltanen@pshp.fi
Veli-Matti Kosma	Biobank of Eastern Finland / University of Eastern Finland / Northern Savo Hospital District, Kuopio, Finland	veli-matti.kosma@uef.fi
Teijo Kuopio	Central Finland Biobank / University of Jyväskylä / Central Finland Health Care District, Jyväskylä, Finland	teijo.kuopio@ksshp.fi
Anu Jalanko	Institute for Molecular Medicine Finland (FIMM), HiLIFE, University of Helsinki, Helsinki, Finland	anu.jalanko@helsinki.fi
Huei-Yi Shen	Institute for Molecular Medicine Finland (FIMM), HiLIFE, University of Helsinki, Helsinki, Finland	huei-yi.shen@helsinki.fi
Risto Kajanne	Institute for Molecular Medicine Finland (FIMM), HiLIFE, University of Helsinki, Helsinki, Finland	risto.kajanne@helsinki.fi
Mervi Aavikko	Institute for Molecular Medicine Finland (FIMM), HiLIFE, University of Helsinki, Helsinki, Finland	mervi.aavikko@helsinki.fi
Helen Cooper	Institute for Molecular Medicine Finland (FIMM), HiLIFE, University of Helsinki, Helsinki, Finland	helen.cooper@helsinki.fi
Denise Öller	Institute for Molecular Medicine Finland (FIMM), HiLIFE, University of Helsinki, Helsinki, Finland	denise.oller@helsinki.fi
Rasko Leinonen	Institute for Molecular Medicine Finland (FIMM), HiLIFE, University of Helsinki, Helsinki, Finland; European Molecular Biology Laboratory, European Bioinformatics Institute, Cambridge, UK	rasko@ebi.ac.uk
Henna Palin	Finnish Clinical Biobank Tampere / University of Tampere / Pirkanmaa Hospital District, Tampere, Finland	henna.palin@pshp.fi
Malla-Maria Linna	Helsinki Biobank / Helsinki University and Hospital District of Helsinki and Uusimaa, Helsinki	malla-maria.linna@hus.fi
Mitja Kurki	Institute for Molecular Medicine Finland (FIMM), HiLIFE, University of Helsinki, Helsinki, Finland; Broad Institute, Cambridge, MA, United States	mkurki@broadinstitute.org
Juha Karjalainen	Institute for Molecular Medicine Finland (FIMM), HiLIFE, University of Helsinki, Helsinki, Finland	juha.karjalainen@helsinki.fi
Pietro Della Briotta Parolo	Institute for Molecular Medicine Finland (FIMM), HiLIFE, University of Helsinki, Helsinki, Finland	pietro.dellabriottaparolo@helsinki.fi
Arto Lehisto	Institute for Molecular Medicine Finland (FIMM), HiLIFE, University of Helsinki, Helsinki, Finland	arto.lehisto@helsinki.fi
Juha Mehtonen	Institute for Molecular Medicine Finland (FIMM), HiLIFE, University of Helsinki, Helsinki, Finland	juha.mehtonen@helsinki.fi
Wei Zhou	Broad Institute, Cambridge, MA, United States	wzhou@broadinstitute.org
Masahiro Kanai	Broad Institute, Cambridge, MA, United States	mkanai@broadinstitute.org
Mutaamba Maasha	Broad Institute, Cambridge, MA, United States	mmaasha@broadinstitute.org
Zhili Zheng	Broad Institute, Cambridge, MA, United States	zhengzhi@broadinstitute.org
Hannele Laivuori	Institute for Molecular Medicine Finland (FIMM), HiLIFE, University of Helsinki, Helsinki, Finland	hannele.laivuori@helsinki.fi
Aki Havulinna	Institute for Molecular Medicine Finland (FIMM), HiLIFE, University of Helsinki, Helsinki, Finland; Finnish Institute for Health and Welfare (THL), Helsinki, Finland	aki.havulinna@helsinki.fi
Susanna Lemmelä	Institute for Molecular Medicine Finland (FIMM), HiLIFE, University of Helsinki, Helsinki, Finland	susanna.lemmela@helsinki.fi
Tuomo Kiiskinen	Institute for Molecular Medicine Finland (FIMM), HiLIFE, University of Helsinki, Helsinki, Finland	tuomo.kiiskinen@helsinki.fi
L. Elisa Lahtela	Institute for Molecular Medicine Finland (FIMM), HiLIFE, University of Helsinki, Helsinki, Finland	laura.lahtela@helsinki.fi
Mari Kaunisto	Institute for Molecular Medicine Finland (FIMM), HiLIFE, University of Helsinki, Helsinki, Finland	mari.kaunisto@helsinki.fi
Elina Kilpeläinen	Institute for Molecular Medicine Finland (FIMM), HiLIFE, University of Helsinki, Helsinki, Finland	elina.kilpelainen@helsinki.fi
Timo P. Sipilä	Institute for Molecular Medicine Finland (FIMM), HiLIFE, University of Helsinki, Helsinki, Finland	timo.p.sipila@helsinki.fi
Oluwaseun Alexander Dada	Institute for Molecular Medicine Finland (FIMM), HiLIFE, University of Helsinki, Helsinki, Finland	alexander.dada@helsinki.fi
Awaisa Ghazal	Institute for Molecular Medicine Finland (FIMM), HiLIFE, University of Helsinki, Helsinki, Finland	awaisa.ghazal@helsinki.fi
Anastasia Kytölä	Institute for Molecular Medicine Finland (FIMM), HiLIFE, University of Helsinki, Helsinki, Finland	anastasia.shcherban@helsinki.fi
Rigbe Weldatsadik	Institute for Molecular Medicine Finland (FIMM), HiLIFE, University of Helsinki, Helsinki, Finland	rigbe.weldatsadik@helsinki.fi
Sanni Ruotsalainen	Institute for Molecular Medicine Finland (FIMM), HiLIFE, University of Helsinki, Helsinki, Finland	sanni.ruotsalainen@helsinki.fi
Kati Donner	Institute for Molecular Medicine Finland (FIMM), HiLIFE, University of Helsinki, Helsinki, Finland	kati.donner@helsinki.fi
Timo P. Sipilä	Institute for Molecular Medicine Finland (FIMM), HiLIFE, University of Helsinki, Helsinki, Finland	timo.p.sipila@helsinki.fi
Anu Loukola	Helsinki Biobank / Helsinki University and Hospital District of Helsinki and Uusimaa, Helsinki	anu.loukola@hus.fi
Päivi Laiho	THL Biobank / Finnish Institute for Health and Welfare (THL), Helsinki, Finland	paivi.laiho@thl.fi
Tuuli Sistonen	THL Biobank / Finnish Institute for Health and Welfare (THL), Helsinki, Finland	tuuli.sistonen@thl.fi
Essi Kaiharju	THL Biobank / Finnish Institute for Health and Welfare (THL), Helsinki, Finland	essi.kaiharju@thl.fi
Markku Laukkanen	THL Biobank / Finnish Institute for Health and Welfare (THL), Helsinki, Finland	markku.laukkanen@thl.fi
Elina Järvensivu	THL Biobank / Finnish Institute for Health and Welfare (THL), Helsinki, Finland	elina.jarvensivu@thl.fi
Sini Lähteenmäki	THL Biobank / Finnish Institute for Health and Welfare (THL), Helsinki, Finland	sini.lahteenmaki@thl.fi
Lotta Männikkö	THL Biobank / Finnish Institute for Health and Welfare (THL), Helsinki, Finland	lotta.mannikko@thl.fi
Regis Wong	THL Biobank / Finnish Institute for Health and Welfare (THL), Helsinki, Finland	regis.wong@thl.fi
Auli Toivola	THL Biobank / Finnish Institute for Health and Welfare (THL), Helsinki, Finland	auli.toivola@thl.fi
Minna Brunfeldt	THL Biobank / Finnish Institute for Health and Welfare (THL), Helsinki, Finland	minna.brunfeldt@thl.fi
Hannele Mattsson	THL Biobank / Finnish Institute for Health and Welfare (THL), Helsinki, Finland	hannele.mattsson@thl.fi
Kati Kristiansson	THL Biobank / Finnish Institute for Health and Welfare (THL), Helsinki, Finland	kati.kristiansson@thl.fi
Susanna Lemmelä	Institute for Molecular Medicine Finland (FIMM), HiLIFE, University of Helsinki, Helsinki, Finland	susanna.lemmela@helsinki.fi
Sami Koskelainen	THL Biobank / Finnish Institute for Health and Welfare (THL), Helsinki, Finland	sami.koskelainen@thl.fi
Tero Hiekkalinna	THL Biobank / Finnish Institute for Health and Welfare (THL), Helsinki, Finland	tero.hiekkalinna@helsinki.fi
Teemu Paajanen	THL Biobank / Finnish Institute for Health and Welfare (THL), Helsinki, Finland	teemu.paajanen@thl.fi
Priit Palta	Institute for Molecular Medicine Finland (FIMM), HiLIFE, University of Helsinki, Helsinki, Finland	priit.palta@helsinki.fi
Shuang Luo	Institute for Molecular Medicine Finland (FIMM), HiLIFE, University of Helsinki, Helsinki, Finland	shuang.luo@helsinki.fi
Tarja Laitinen	Pirkanmaa Hospital District, Tampere, Finland	tarja.laitinen@pshp.fi
Mary Pat Reeve	Institute for Molecular Medicine Finland (FIMM), HiLIFE, University of Helsinki, Helsinki, Finland	mary.reeve@helsinki.fi
Shanmukha Sampath Padmanabhuni	Institute for Molecular Medicine Finland (FIMM), HiLIFE, University of Helsinki, Helsinki, Finland	sam.padmanabhuni@helsinki.fi
Marianna Niemi	University of Tampere, Tampere, Finland	marianna.niemi@tuni.fi
Harri Siirtola	University of Tampere, Tampere, Finland	harri.siirtola@tuni.fi
Javier Gracia-Tabuenca	University of Tampere, Tampere, Finland	javier.graciatabuenca@tuni.fi
Mika Helminen	University of Tampere, Tampere, Finland	mika.helminen@tuni.fi
Tiina Luukkaala	University of Tampere, Tampere, Finland	tiina.luukkaala@tuni.fi
Iida Vähätalo	University of Tampere, Tampere, Finland	iida.vahatalo@epshp.fi
Jyrki Tammerluoto	Institute for Molecular Medicine Finland (FIMM), HiLIFE, University of Helsinki, Helsinki, Finland	jyrki.tammerluoto@helsinki.fi
Marco Hautalahti	Finnish Biobank Cooperative - FINBB	marco.hautalahti@finbb.fi
Johanna Mäkelä	Finnish Biobank Cooperative - FINBB	johanna.makela@finbb.fi
Sarah Smith	Finnish Biobank Cooperative - FINBB	sarah.smith@finbb.fi
Tom Southerington	Finnish Biobank Cooperative - FINBB	tom.southerington@finbb.fi
Petri Lehto	Finnish Biobank Cooperative - FINBB	petri.lehto@finbb.fi
